# Supplementary material for: Integrated multiomics analysis reveals the molecular mechanism of light intensity-enhanced healing in cotyledon-less splice grafted watermelon
Source: Hortic Res. 2025 Oct 30;13(2):uhaf293. doi: 10.1093/hr/uhaf293 (PMC12923272; doi:10.1093/hr/uhaf293)
Supplement: Web_Material_uhaf293 [file web_material_uhaf293.zip]

Archive with 2 entries (2 files):
- Supplamentry Figures-R1.docx
- Supplemntary Tables.xlsx
