# Supplementary material for: Integrated multiomics analysis reveals the molecular mechanism of light intensity-enhanced healing in cotyledon-less splice grafted watermelon
Source: Hortic Res. 2025 Oct 30;13(2):uhaf293. doi: 10.1093/hr/uhaf293 (PMC12923272; doi:10.1093/hr/uhaf293)
Supplement: Web_Material_uhaf293 [file web_material_uhaf293.zip › Supplemntary Tables.xlsx]

## Sheet: Table S1
Table S1: All identified and annotated metabolites
Metabolite	Mode	M/Z	Formula	Retention time	HMDB Subclass
Porson	pos	387.178	C22H26O6	10.8682	Cyclic diarylheptanoids
Benzyl 6-O-beta-D-apiofuranosyl-beta-D-glucoside	pos	420.184	C18H26O10	3.013	Carbohydrates and carbohydrate conjugates
(+/-)-Tryptophan	pos	205.096	C11H12N2O2	2.6847	Indolyl carboxylic acids and derivatives
Salicylic acid beta-D-glucoside	pos	323.072	C13H16O8	2.3944	Carbohydrates and carbohydrate conjugates
Beta-D-Glucopyranosyl-11-hydroxyjasmonic acid	pos	411.16	C18H28O9	3.4631	Fatty acyl glycosides
Cynaratriol	pos	265.142	C15H22O5	3.6398	Terpene lactones
17-Hydroxylinolenic acid	pos	277.215	C18H30O3	13.2826	Lineolic acids and derivatives
2,6,6-Trimethyl-2-cyclohexene-1,4-dione	pos	170.117	C9H12O2	13.6731	Carbonyl compounds
Ilicifolinoside A	pos	287.108	C11H20O7	3.2822	Fatty acyl glycosides
11-HpODE	pos	335.217	C18H32O4	11.5751	Lineolic acids and derivatives
Pantothenic acid	pos	220.117	C9H17NO5	2.2836	Alcohols and polyols
Gamma-Glutamyl-S-methylcysteine	pos	265.084	C9H16N2O5S	1.0459	Amino acids, peptides, and analogues
L-Proline	pos	116.07	C5H9NO2	0.6339	Amino acids, peptides, and analogues
L-Phenylalanine	pos	166.085	C9H11NO2	1.9771	Amino acids, peptides, and analogues
Trans-p-Coumaric acid 4-glucoside	pos	349.087	C15H18O8	3.1687	Carbohydrates and carbohydrate conjugates
Decarbamoylneosaxitoxin	pos	314.158	C9H16N6O4	3.1467	Not Available
Kamolonol	pos	416.247	C24H30O5	4.0706	Not Available
3-O-Acetylepisamarcandin	pos	460.273	C26H34O6	4.2723	Not Available
24,25-Epoxywithanolide D	pos	504.299	C28H38O7	4.4328	Steroid lactones
Abscisic Acid	pos	247.132	C15H20O4	5.8259	Sesquiterpenoids
Gamma-Dodecalactone	pos	216.195	C12H22O2	6.8532	-
Octahydro-2,5,5,8a-tetramethyl-7H-1-benzopyran-7-one	pos	228.195	C13H22O2	9.4845	Not Available
(2'E,4'Z,8E)-Colneleic acid	pos	277.215	C18H30O3	12.8985	Fatty acids and conjugates
Punicic acid	pos	296.257	C18H30O2	13.1463	Lineolic acids and derivatives
Yuzu lactone	pos	214.179	C12H20O2	12.9663	Not Available
Muricatin C	pos	661.461	C37H66O8	14.6144	Fatty alcohols
Cibaric acid	pos	325.199	C18H28O5	10.1016	Lineolic acids and derivatives
(10E,12Z)-(9S)-9-Hydroperoxyoctadeca-10,12-dienoic acid	pos	295.225	C18H32O4	8.5603	Lineolic acids and derivatives
Cucurbic acid	pos	195.137	C12H20O3	7.6514	Lineolic acids and derivatives
11,12,13-Trinor-1(10)-spirovetivene-2,7-dione	pos	193.121	C12H16O2	5.7345	Carbonyl compounds
Lucidenic acid A	pos	476.304	C27H38O6	3.8899	Sesquiterpenoids
Citrusin A	pos	561.191	C26H34O12	3.7988	Not Available
3-deoxy-D-manno-octulosonate	pos	261.057	C8H14O8	0.9046	Carbohydrates and carbohydrate conjugates
2-Methylbenzaldehyde	pos	121.064	C8H8O	1.0058	Benzoyl derivatives
Cytidine	pos	244.091	C9H13N3O5	0.8688	Not Available
L-Coprine	pos	167.081	C8H14N2O4	0.6517	Amino acids, peptides, and analogues
2-dehydropantoate	pos	210.075	C6H10O4	1.8484	Short-chain keto acids and derivatives
Vanilloloside	pos	339.103	C14H20O8	2.1724	Carbohydrates and carbohydrate conjugates
6-O-Acetylarbutin	pos	332.132	C14H18O8	2.4617	Carbohydrates and carbohydrate conjugates
(2RS,5RS)-(E)-2-(2-Phenylethenyl)-1,3-dioxan-5-ol	pos	207.101	C12H14O3	2.9695	Styrenes
Icariside B8	pos	411.197	C19H32O8	3.1915	Terpene glycosides
Benzyl gentiobioside	pos	450.195	C19H28O11	3.1915	Carbohydrates and carbohydrate conjugates
Ferulic acid	pos	177.054	C10H10O4	3.3955	Hydroxycinnamic acids and derivatives
Dihydroroseoside	pos	411.197	C19H32O8	3.5708	Fatty acyl glycosides
Naringin 6''-rhamnoside	pos	744.267	C33H42O18	4.2952	Flavonoid glycosides
(-)-Wikstromol	pos	357.131	C20H22O7	4.66	Tetrahydrofuran lignans
Enterolactone	pos	281.116	C18H18O4	5.4832	Tetrahydrofuran lignans
Acuminoside	pos	466.262	C21H36O10	6.7618	Terpene glycosides
4-Isopropyl-3-cyclohexene-1-carboxylic acid	pos	201.148	C10H16O2	8.5603	Monoterpenoids
(S)-[8]-Gingerol	pos	323.22	C19H30O4	12.7386	Methoxyphenols
(S)-Nerolidol 3-O-[a-L-Rhamnopyranosyl-(1->4)-a-L-rhamnopyranosyl-(1->2)-b-D-glucopyranoside]	pos	699.352	C33H56O14	12.7154	Carbohydrates and carbohydrate conjugates
Exo,exo-1,8-Epoxy-p-menthane-2,6-diol	pos	169.121	C10H18O3	13.0562	Not Available
Alpha-Terpineol acetate	pos	214.179	C12H20O2	13.6041	Monoterpenoids
Bovinic acid	pos	263.236	C18H32O2	13.4665	Lineolic acids and derivatives
6,10,14-Trimethyl-5,9,13-pentadecatrien-2-one	pos	280.262	C18H30O	13.9228	Diterpenoids
Annosquamosin B	pos	309.241	C19H32O3	13.8767	Diterpenoids
Mg(16:0/0:0/0:0)	pos	331.282	C19H38O4	13.3287	Monoradylglycerols
2,2,6,7-Tetramethylbicyclo[4.3.0]nona-1(9),4-dien-8-one	pos	208.169	C13H18O	14.2919	Carbonyl compounds
Glabranin	pos	645.466	C37H66O7	14.315	Fatty alcohols
N-Hexadecanoylpyrrolidine	pos	310.309	C20H39NO	14.7066	N-acylpyrrolidines
Palmitic amide	pos	256.262	C16H33NO	14.1306	Fatty amides
Mangiferic acid	pos	263.236	C18H32O2	15.3723	Lineolic acids and derivatives
Alpha-Bisabolol oxide A	pos	256.226	C15H26O2	12.0788	Not Available
Corchorifatty acid A	pos	291.194	C18H28O4	11.7579	Lineolic acids and derivatives
Piperdial	pos	233.153	C15H22O3	11.7579	Alcohols and polyols
Absinthin	pos	497.287	C30H40O6	11.6432	Sesterterpenoids
16-B1-phytoprostane	pos	291.194	C18H28O4	10.0559	Eicosanoids
Dihydrocarveol acetate	pos	179.142	C12H20O2	8.3546	Monoterpenoids
2,6,10,10-Tetramethyl-1-oxaspiro[4.5]decan-6-ol	pos	230.21	C13H24O2	8.3088	Not Available
(x)-2-Heptanol glucoside	pos	243.158	C13H26O6	5.7573	Fatty acyl glycosides
(5alpha,8beta,9beta)-5,9-Epoxy-3,6-megastigmadien-8-ol	pos	191.142	C13H20O2	4.615	Not Available
N-Acetylaspartylglutamic acid	pos	269.079	C11H16N2O8	4.2952	Amino acids, peptides, and analogues
4-Hydroxyphenylpyruvic acid	pos	163.038	C9H8O4	4.2952	Phenylpyruvic acid derivatives
5a,6a-Epoxy-7E-megastigmene-3b,9e-diol 9-glucoside	pos	411.197	C19H32O8	4.2495	Fatty acyl glycosides
Thiamethoxam	pos	292.025	C8H10ClN5O3S	3.8446	Thiazoles
Ethyl (S)-3-hydroxybutyrate glucoside	pos	317.119	C12H22O8	3.1467	Fatty acyl glycosides
N6,N6,N6-Trimethyl-L-lysine	pos	189.159	C9H20N2O2	0.5598	Amino acids, peptides, and analogues
Pyroglutamic acid	pos	130.049	C5H7NO3	0.5978	Amino acids, peptides, and analogues
(R)-beta-Aminoisobutyric acid	pos	104.071	C4H9NO2	0.6161	Amino acids, peptides, and analogues
Choline Phosphate	pos	184.072	C5H15NO4P+	0.6161	Quaternary ammonium salts
1,4-Dideoxy-1,4-imino-D-ribitol	pos	134.081	C5H11NO3	0.6161	Not Available
Ethiin	pos	148.042	C5H11NO3S	0.6874	Amino acids, peptides, and analogues
4-Guanidinobutanoic Acid	pos	110.071	C5H11N3O2	0.8688	Not Available
Ophthalmic acid	pos	290.133	C11H19N3O6	0.9046	Amino acids, peptides, and analogues
(3R,5S)-1-pyrroline-3-hydroxy-5-carboxylic Acid	pos	130.049	C5H7NO3	0.9251	Amino acids, peptides, and analogues
(S)-2-Azetidinecarboxylic acid	pos	134.081	C4H7NO2	1.0459	Amino acids, peptides, and analogues
Adenosine	pos	268.103	C10H13N5O4	1.0058	Not Available
2-Methoxy-4-vinylphenol	pos	151.075	C9H10O2	1.5188	Methoxyphenols
Isopropylmaleic acid	pos	123.044	C7H10O4	0.9652	Fatty acids and conjugates
Pseudouridine	pos	267.057	C9H12N2O6	0.9454	Not Available
Dihydrocoumarin	pos	149.059	C9H8O2	1.9771	Not Available
2-Isopropylmalic acid	pos	159.065	C7H12O5	2.1947	Fatty acids and conjugates
Aminoadipic acid	pos	162.075	C6H11NO4	0.8867	Amino acids, peptides, and analogues
Isopropyl apiosylglucoside	pos	372.184	C14H26O10	2.3282	Carbohydrates and carbohydrate conjugates
Styrene	pos	122.096	C8H8	2.4169	Styrenes
4-Hydroxybenzoic Acid	pos	139.038	C7H6O3	2.4169	Benzoic acids and derivatives
Gamma-Glutamylisoleucine	pos	243.133	C11H20N2O5	2.4169	Amino acids, peptides, and analogues
Panthenol	pos	206.138	C9H19NO4	2.306	Fatty amides
Shikimic acid	pos	175.059	C7H10O5	2.5976	Alcohols and polyols
2-Hydroxy-3-(4-hydroxyphenyl)propenoic acid	pos	163.038	C9H8O4	2.6202	Phenylpyruvic acid derivatives
Homogentisic acid	pos	169.049	C8H8O4	2.6635	Phenylacetic acids
Glycitin	pos	447.131	C22H22O10	2.6847	Isoflavonoid O-glycosides
N5-Acetyl-N2-gamma-L-glutamyl-L-ornithine	pos	304.149	C12H21N3O6	2.8136	Amino acids, peptides, and analogues
Vulgarin	pos	265.142	C15H20O4	2.9474	Terpene lactones
Salicylic Acid	pos	139.038	C7H6O3	2.9918	Benzoic acids and derivatives
Gamma-Glutamylphenylalanine	pos	295.128	C14H18N2O5	3.1241	Amino acids, peptides, and analogues
Meloside	pos	595.163	C27H30O15	3.1467	Flavonoid glycosides
Simmondsin	pos	358.148	C16H25NO9	3.1687	Carbohydrates and carbohydrate conjugates
Elenolide	pos	207.064	C11H12O5	3.4177	Pyranones and derivatives
Mammea A/AB cyclo F	pos	445.159	C25H26O6	3.4631	Prenylated neoflavonoids
Benzaldehyde	pos	213.089	C7H6O	3.5259	Benzoyl derivatives
3 Hydroxycoumarin	pos	163.038	C9H6O3	3.5938	Hydroxycoumarins
Aspirin	pos	181.049	C9H8O4	3.7988	Benzoic acids and derivatives
Phenylethyl primeveroside	pos	434.2	C19H28O10	3.867	Carbohydrates and carbohydrate conjugates
3-Sinapoylquinic acid	pos	421.108	C18H22O10	4.0706	Alcohols and polyols
1-O-Cinnamoyl-beta-D-gentiobiose	pos	495.145	C21H28O12	4.1383	Cinnamic acid esters
2-Feruloyl-1-sinapoylgentiobiose	pos	747.206	C33H40O18	4.2723	Hydroxycinnamic acids and derivatives
Isorhamnetin-3-O-Neohespeidoside	pos	625.173	C28H32O16	4.4099	-
Cyclocalopin F	pos	295.116	C15H18O6	4.4557	Not Available
Vitexin 6''-(3-hydroxy-3-methylglutarate)	pos	577.152	C27H28O14	4.5924	Flavonoid glycosides
4-Methoxybenzaldehyde	pos	119.049	C8H8O2	4.615	Benzoyl derivatives
Homopisatin	pos	283.095	C17H16O5	4.7286	Furanoisoflavonoids
Lawsone	pos	207.064	C10H6O3	4.9579	Naphthoquinones
Lucidenic acid D1	pos	488.268	C27H34O7	4.9579	Sesquiterpenoids
Eremopetasinorol	pos	191.142	C13H20O2	5.118	Alcohols and polyols
N-cis-Feruloyltyramine	pos	314.137	C18H19NO4	5.5061	Hydroxycinnamic acids and derivatives
Trans-cinnamoyl-beta-D-glucoside	pos	311.111	C15H18O7	5.7802	Cinnamic acid esters
Heliannone B	pos	283.095	C17H16O5	5.7802	O-methylated flavonoids
Geijerone	pos	179.142	C12H18O	6.2825	Monoterpenoids
Quinceoxepine	pos	179.142	C12H18O	7.2413	Ethers
(1alpha,4beta,5beta)-4-Hydroxy-7(11),10(14)-guaiadien-8-one	pos	235.168	C15H22O2	7.6514	Sesquiterpenoids
Zedoarondiol	pos	235.168	C15H24O3	7.947	Sesquiterpenoids
Eremanthin	pos	248.163	C15H18O2	8.7201	Terpene lactones
Procurcumadiol	pos	251.163	C15H22O3	9.033	Sesquiterpenoids
Procurcumenol	pos	235.168	C15H22O2	9.7129	Sesquiterpenoids
(10Z,14E,16E)-10,14,16-Octadecatrien-12-ynoic acid	pos	307.225	C18H26O2	9.7357	Fatty acids and conjugates
Corchorifatty acid F	pos	311.22	C18H32O5	9.9416	Lineolic acids and derivatives
Dihydrocapsiate	pos	309.204	C18H28O4	10.2846	Methoxyphenols
Piperitenone	pos	133.101	C10H14O	7.6514	Monoterpenoids
4-Ethylphenol	pos	105.07	C8H10O	10.8682	1-hydroxy-2-unsubstituted benzenoids
3-Methylbenzaldehyde	pos	121.064	C8H8O	10.8682	Benzoyl derivatives
Cyperolone	pos	254.21	C15H24O2	11.2314	Alcohols and polyols
Adipic acid	pos	147.064	C6H10O4	10.8682	Fatty acids and conjugates
Methylgingerol	pos	309.204	C18H28O4	12.1936	Methoxybenzenes
13-L-Hydroperoxylinoleic acid	pos	295.225	C18H32O4	12.4185	Lineolic acids and derivatives
Cinnamaldehyde	pos	133.064	C9H8O	12.2825	Not Available
20-Hydroxyeicosatetraenoic acid	pos	353.267	C20H32O3	12.6924	Fatty acids and conjugates
Ganoderenic acid A	pos	479.276	C30H42O7	12.7842	Triterpenoids
(9Z,11E,13E,15Z)-4-Oxo-9,11,13,15-octadecatetraenoic acid	pos	291.194	C18H26O3	12.6018	Lineolic acids and derivatives
6-Gingerol	pos	277.178	C17H26O4	12.6018	Methoxyphenols
9,10-Epoxystearic acid	pos	340.283	C18H34O3	12.9437	Lineolic acids and derivatives
3-Phenylpropanal	pos	135.08	C9H10O	12.2606	Not Available
7,9-Illudadiene-3,14-diol	pos	235.168	C15H22O2	11.8267	Sesquiterpenoids
Ginsenoyne I	pos	263.199	C17H26O2	13.2599	Fatty alcohols
Cis-Quinceoxepane	pos	198.184	C12H20O	13.3517	Not Available
Isophorone	pos	156.138	C9H14O	13.4893	Carbonyl compounds
Serratol	pos	308.293	C20H34O	13.4665	Diterpenoids
6-Shogaol	pos	309.204	C17H24O3	13.4436	-
8-Amino-7-oxononanoic acid	pos	152.106	C9H17NO3	13.6731	Fatty acids and conjugates
3-Hydroxy-10'-apo-b,y-carotenal	pos	375.266	C27H36O2	13.7191	Sesterterpenoids
Bovolide	pos	181.121	C11H16O2	13.6961	Furanones
(E,E)-2,4-Octadienal	pos	125.096	C8H12O	13.6731	Carbonyl compounds
Mg(0:0/20:4(5z,8z,11z,14z)/0:0)	pos	379.282	C23H38O4	13.8998	Not Available
Schleicherastatin 5	pos	427.355	C29H48O3	14.0151	Stigmastanes and derivatives
2-Methylpropanamine	pos	74.0969	C4H11N	14.0845	Amines
Isopersin	pos	363.287	C23H40O4	14.1537	Fatty alcohols
Methyl Jasmonate	pos	225.147	C13H20O3	4.2495	Lineolic acids and derivatives
Abscisic alcohol 11-glucoside	pos	412.206	C21H32O8	4.1587	Terpene glycosides
Genistin	pos	433.111	C21H20O10	4.0931	Isoflavonoid O-glycosides
Narirutin 4'-glucoside	pos	760.261	C33H42O19	3.9126	Flavonoid glycosides
3-Hydroxyphenylacetic Acid	pos	153.054	C8H8O3	3.8219	1-hydroxy-4-unsubstituted benzenoids
4R,5R,6S-Trihydroxy-2-hydroxymethyl-2-cyclohexen-1-one 6-(2-hydroxy-6-methylbenzoate)	pos	309.095	C15H16O7	3.5708	Benzoic acids and derivatives
3-Hydroxy-beta-ionone	pos	209.153	C13H20O2	3.5708	Sesquiterpenoids
Prenyl apiosyl-(1->6)-glucoside	pos	398.2	C16H28O10	3.2596	Fatty acyl glycosides
Indoleacrylic acid	pos	188.07	C11H9NO2	2.6847	Indoles
3'-Glucosyl-2',4',6'-trihydroxyacetophenone	pos	353.082	C14H18O9	2.6635	Carbohydrates and carbohydrate conjugates
Sapidolide A	pos	284.148	C14H18O5	0.8688	Gamma butyrolactones
Deoxyadenosine	pos	216.086	C10H13N5O3	0.8688	Not Available
Ectoine	pos	160.107	C6H10N2O2	0.8688	Amino acids, peptides, and analogues
N2-Succinyl-L-ornithine	pos	233.112	C9H16N2O5	0.6695	Amino acids, peptides, and analogues
1-Pyrroline-2-carboxylic acid	pos	114.055	C5H7NO2	0.6517	Not Available
2-Hydroxybutyric acid	pos	87.0443	C4H8O3	0.6161	Alpha hydroxy acids and derivatives
(+/-)-3-(4-Hydroxyphenyl)-1,2-propanediol 4'-O-glucoside	pos	372.163	C15H22O8	0.6695	Carbohydrates and carbohydrate conjugates
2-Deoxy-L-ribono-1,4-lactone	pos	150.076	C5H8O4	0.8054	Gamma butyrolactones
Adenine	pos	136.061	C5H5N5	0.8475	Purines and purine derivatives
Uracil	pos	113.034	C4H4N2O2	0.9454	Pyrimidines and pyrimidine derivatives
Adenosine monophosphate	pos	348.068	C10H14N5O7P	1.0058	Not Available
Guanine	pos	152.056	C5H5N5O	1.0459	Purines and purine derivatives
3-(3,4-Dihydroxyphenyl)-2-methoxypropionic acid	pos	254.101	C10H12O5	1.0878	Not Available
N5-Hexanoylspermidine	pos	288.201	C13H29N3O	1.1313	Fatty amides
Semilepidinoside B	pos	430.156	C17H22N2O7	1.1531	Carbohydrates and carbohydrate conjugates
1'-Acetoxyeugenol acetate	pos	282.132	C14H16O5	1.3042	Not Available
Pyridoxal	pos	150.054	C8H9NO3	1.3265	Pyridine carboxaldehydes
Indolepyruvate	pos	221.091	C11H9NO3	1.3265	Indolyl carboxylic acids and derivatives
Glycerol	pos	134.081	C3H8O3	1.4122	Carbohydrates and carbohydrate conjugates
2,3-Dihydro-3-hydroxy-6-methoxy-2,2-dimethyl-4H-1-benzopyran-4-one	pos	240.122	C12H14O4	1.4122	1-benzopyrans
Oxypurinol	pos	153.04	C5H4N4O2	1.5188	Purines and purine derivatives
Isoglycycoumarin	pos	333.114	C21H20O6	1.5188	Hydroxyisoflavonoids
2-Acetolactate	pos	282.118	C5H8O4	1.6919	Short-chain keto acids and derivatives
4-Imidazolone-5-propionic acid	pos	198.086	C6H8N2O3	2.0183	Imidazoles
6-Hydroxy-1H-indole-3-acetamide	pos	398.179	C10H10N2O2	2.0183	Hydroxyindoles
Secologanin	pos	430.168	C17H24O10	2.0183	Terpene glycosides
5-Hydroxy-L-tryptophan	pos	221.091	C11H12N2O3	2.0838	Tryptamines and derivatives
Citrusin E	pos	414.174	C17H24O9	2.1278	Carbohydrates and carbohydrate conjugates
Deoxynivalenol	pos	314.158	C15H20O6	2.2164	Sesquiterpenoids
2-Pyrrolidineacetic acid	pos	112.076	C6H11NO2	2.2836	Not Available
Glutarate semialdehyde	pos	158.081	C5H8O3	2.2836	Fatty acids and conjugates
Hydroxyphenylacetylglycine	pos	251.101	C10H11NO4	2.3944	Amino acids, peptides, and analogues
(S)-Valerianine	pos	178.122	C11H15NO	2.4617	Not Available
Cysteinylglycine	pos	179.048	C5H10N2O3S	2.4842	Amino acids, peptides, and analogues
Syringic Acid	pos	199.059	C9H10O5	2.5296	Benzoic acids and derivatives
5'-Methylthioadenosine	pos	298.095	C11H15N5O3S	2.6635	5''-deoxy-5''-thionucleosides
(S)-5'-Deoxy-5'-(methylsulfinyl)adenosine	pos	314.09	C11H15N5O4S	2.6635	Not Available
3-Methylindole	pos	132.08	C9H9N	2.6847	Indoles
Serotonin	pos	159.091	C10H12N2O	2.6847	Tryptamines and derivatives
Boldione	pos	307.167	C19H24O2	2.7489	Androstane steroids
Paeonol	pos	167.07	C9H10O3	2.9027	Carbonyl compounds
S-(2-Methylpropionyl)-dihydrolipoamide-E	pos	319.15	C12H23NO2S2	2.9249	Fatty amides
Coniferin	pos	360.163	C16H22O8	2.9474	Carbohydrates and carbohydrate conjugates
2,3-Dihydro-2,3-dihydroxy-4-(4-methoxyphenyl)-1H-phenalen-1-one	pos	285.089	C20H16O4	2.9695	Phenylnaphthalenes
(2S,3'S)-alpha-Amino-2-carboxy-5-oxo-1-pyrrolidinebutanoic acid	pos	272.123	C9H14N2O5	2.9918	Amino acids, peptides, and analogues
Jasmolone glucoside	pos	360.2	C17H26O7	2.9918	Carbohydrates and carbohydrate conjugates
2-Furanmethanol	pos	197.08	C5H6O2	3.1015	Not Available
M-Coumaric acid	pos	165.054	C9H8O3	3.1687	Hydroxycinnamic acids and derivatives
Caffeine	pos	195.087	C8H10N4O2	3.1687	Purines and purine derivatives
KB 2	pos	419.15	C25H26O8	3.2369	Flavones
L-Theanine	pos	371.191	C7H14N2O3	3.4631	Amino acids, peptides, and analogues
Resveratrol	pos	520.172	C14H12O3	3.5708	Not Available
Rishitin	pos	240.195	C14H22O2	3.6625	Alcohols and polyols
1-Deoxynojirimycin	pos	344.205	C6H13NO4	3.6853	Not Available
1-(Malonylamino)cyclopropanecarboxylic acid	pos	170.044	C7H9NO5	3.7759	Amino acids, peptides, and analogues
Androsterone glucuronide	pos	505.223	C25H38O8	3.8219	Steroidal glycosides
Phenylacetic acid	pos	119.049	C8H8O2	3.9582	Not Available
Methyl cinnamate	pos	204.101	C10H10O2	4.0262	Cinnamic acid esters
3-(3,4-Dihydroxyphenyl)lactic acid	pos	163.038	C9H10O5	4.0706	Not Available
Aucubin	pos	311.111	C15H22O9	4.1383	Terpene glycosides
3,7-Dimethyl-5-octene-1,7-diol 1-glucoside	pos	376.231	C16H30O7	4.1383	Fatty acyl glycosides
4-Methylbenzoic acid	pos	119.049	C8H8O2	4.1587	Benzoic acids and derivatives
Scopoletin	pos	193.049	C10H8O4	4.2268	Hydroxycoumarins
Kaempferol-3-O-Glucoside	pos	449.106	C21H20O11	4.3413	Flavonoid glycosides
Cyanidin 3-rutinoside	pos	595.163	C27H31O15+	4.3413	Flavonoid glycosides
Beta-D-Glucopyranosyl anthranilate	pos	300.106	C13H17NO7	4.4328	Carbohydrates and carbohydrate conjugates
Coumarinic acid	pos	147.043	C9H8O3	4.4557	Hydroxycinnamic acids and derivatives
Ganoderic acid K	pos	592.351	C32H46O9	4.7055	Triterpenoids
2-Hydroxy-3-(4-methoxyphenyl)propanoic acid	pos	219.064	C10H12O4	4.8433	Not Available
9,10,13-Trihydroxystearic acid	pos	350.288	C18H36O5	4.8893	Fatty acids and conjugates
Dihydroformononetin	pos	582.215	C16H14O4	5.0265	O-methylated isoflavonoids
1-Pentanol	pos	218.21	C5H12O	5.118	Alcohols and polyols
Mauritine A	pos	576.32	C32H41N5O5	5.3233	Amino acids, peptides, and analogues
Marmesin rhamnoside	pos	802.324	C20H24O8	5.3463	Furanocoumarins
3-(4-Methoxyphenyl)-2-propenal	pos	195.101	C10H10O2	5.3918	Not Available
(3R,5Z)-5-Octene-1,3-diol	pos	306.262	C8H16O2	5.5518	Fatty alcohols
Indicaxanthin	pos	639.189	C14H16N2O6	6.0087	Amino acids, peptides, and analogues
N-Acetyl-b-glucosaminylamine	pos	253.14	C8H16N2O5	6.1227	Carbohydrates and carbohydrate conjugates
(S)-2,3-Dihydro-5-hydroxy-2-methyl-1,4-naphthoquinone	pos	223.095	C11H10O3	6.3281	Naphthoquinones
4-Hydroxyretinoic acid	pos	349.235	C20H28O3	6.6705	Retinoids
Eremopetasidione	pos	269.173	C14H20O3	6.7618	Sesquiterpenoids
4-Methylumbelliferone	pos	177.054	C10H8O3	6.8074	Hydroxycoumarins
ACRL Toxin II	pos	680.343	C17H24O5	7.0586	Fatty alcohols
Geranyl Acetate	pos	214.179	C12H20O2	7.8328	Fatty alcohol esters
N-Heptane	pos	242.283	C7H16	8.1508	Alkanes
Cucurbitacin D	pos	539.298	C30H44O7	8.1508	Cucurbitacins
(3E,5Z)-3,5-Octadien-1-ol	pos	275.199	C8H14O	8.1736	Fatty alcohols
Caprylic acid	pos	311.22	C8H16O2	8.9452	Fatty acids and conjugates
Hexadecanedioic acid	pos	309.204	C16H30O4	9.0999	Fatty acids and conjugates
2-Polyprenyl-6-methoxyphenol	pos	293.209	C17H24O2	9.8731	Monoterpenoids
(3S,5R,6R,7E)-3,5,6-Trihydroxy-7-megastigmen-9-one	pos	207.137	C13H22O4	10.033	Sesquiterpenoids
Avocadyne	pos	307.225	C17H32O3	10.3744	Fatty alcohols
(-)-11-Hydroxy-9,15,16-trioxooctadecanoic acid	pos	307.189	C18H30O6	10.42	Fatty acids and conjugates
15h-11,12-eeta	pos	369.262	C20H32O4	10.5083	Medium-chain hydroxy acids and derivatives
9,10-Dihydroxystearic acid	pos	334.293	C18H36O4	10.6899	Fatty acids and conjugates
Neryl butyrate	pos	242.21	C14H24O2	10.8036	Fatty alcohol esters
Toluene	pos	93.07	C7H8	10.8682	Toluenes
4-Hydroxyphenylacetaldehyde	pos	119.049	C8H8O2	10.8682	Phenylacetaldehydes
Falcarindiol	pos	293.209	C17H24O2	10.9341	Fatty alcohols
Scorzoside	pos	443.231	C21H30O8	11.3	Terpene lactones
(2'E,4'Z,7'Z,8E)-Colnelenic acid	pos	310.236	C18H28O3	11.4147	Fatty acids and conjugates
Stearaldehyde	pos	286.309	C18H36O	12.1247	Fatty aldehydes
D6-Ambrettolide	pos	270.241	C16H28O2	12.2165	Not Available
Capsiamide	pos	302.304	C17H35NO	12.2386	Carboxylic acid derivatives
Ethylbenzene	pos	107.085	C8H10	12.2606	Not Available
(+/-)-1-(4-Methylphenyl)ethanol	pos	119.085	C9H12O	12.2606	Toluenes
Panaquinquecol 1	pos	310.236	C18H28O3	12.3955	Fatty alcohols
Nonadecanoic acid	pos	316.319	C19H38O2	12.4647	Fatty acids and conjugates
8,9-Epoxyeicosatrienoic acid	pos	338.267	C20H32O3	12.6237	Fatty acids and conjugates
LysoPC(16:0/0:0)	pos	518.322	C24H50NO7P	12.6694	Glycerophosphocholines
1-Nonanol	pos	330.335	C9H20O	12.7842	Fatty alcohols
Mucronine D	pos	644.375	C37H51N5O6	12.7842	Amino acids, peptides, and analogues
22-Hydroxydocosanoic acid	pos	374.361	C22H44O3	12.8069	Fatty acids and conjugates
Dihydro-5-pentyl-2(3H)-furanone	pos	157.122	C9H16O2	13.0114	Gamma butyrolactones
Decyl alcohol	pos	358.366	C10H22O	13.1015	Fatty alcohols
Avocadene 4-Acetate	pos	370.293	C19H36O4	13.1238	Fatty alcohols
Neoreticulatacin A	pos	575.5	C37H68O5	13.1689	Fatty alcohols
Sphingosine	pos	341.314	C18H37NO2	13.1911	Amines
Oryzalexin E	pos	327.23	C20H32O2	13.2368	Hydrophenanthrenes
(3beta,5alpha,9alpha,22E,24R)-3,5,9-Trihydroxy-23-methylergosta-7,22-dien-6-one	pos	522.353	C29H46O4	13.4893	Ergostane steroids
Muricatacin	pos	329.207	C17H32O3	13.5122	Fatty alcohols
Apo-10'-violaxanthal	pos	409.272	C27H36O3	13.5581	Sesterterpenoids
Jasmolone	pos	163.111	C11H16O2	13.5811	Alcohols and polyols
5-Androstenediol	pos	291.23	C19H30O2	13.5811	Androstane steroids
Sphinganine	pos	324.288	C18H39NO2	13.7418	Amines
1-(beta-D-Glucopyranosyloxy)-3-octanone	pos	329.158	C14H26O7	13.7418	Fatty acyl glycosides
Isopiperitenone	pos	133.101	C10H14O	13.8541	Monoterpenoids
2-Pentylthiophene	pos	172.115	C9H14S	13.9459	Not Available
2,2,6,7-Tetramethylbicyclo[4.3.0]nona-1(9),4-diene-7,8-diol	pos	226.179	C13H20O2	14.2919	Alcohols and polyols
10,20-Dihydroxyeicosanoic acid	pos	408.306	C20H40O4	14.2919	Fatty acids and conjugates
4-Hydroxycitrulline	pos	400.216	C6H13N3O4	14.7517	Amino acids, peptides, and analogues
Lucidenic acid J	pos	532.294	C27H38O8	14.7517	Triterpenoids
Momordenol	pos	427.355	C29H46O2	15.1195	Ergostane steroids
Dimethylethanolamine	pos	90.0916	C4H11NO	15.2114	Amines
Yucalexin P21	pos	337.272	C20H32O2	15.3723	Diterpenoids
Alpha-Linolenic acid	pos	296.257	C18H30O2	15.504	Lineolic acids and derivatives
9-Octadecenamide	pos	563.548	C18H35NO	15.3933	Fatty amides
3-Methylcyclopentene	pos	100.112	C6H10	15.3933	Olefins
Triethanolamine	pos	150.112	C6H15NO3	15.3497	Amines
Ergocalciferol	pos	429.37	C28H44O	15.3267	Vitamin D and derivatives
Apigenin 7-[rhamnosyl-(1->2)-galacturonide]	pos	610.181	C27H28O15	15.2806	Flavonoid glycosides
Docosapentaenoic acid (22n-3)	pos	363.287	C22H34O2	14.8896	Fatty acids and conjugates
Asparagoside A	pos	561.373	C33H54O8	14.7976	Fatty acids and conjugates
3a,7a-Dihydroxy-5b-cholestane	pos	427.355	C27H48O2	14.7517	Cholestane steroids
1-Hexadecanol	pos	284.293	C16H34O	14.6836	Fatty alcohols
Abietinol	pos	311.235	C20H32O	14.5683	Diterpenoids
Alpha-Tocotrienol	pos	425.339	C29H44O2	14.5221	Quinone and hydroquinone lipids
Undecanoic acid	pos	209.153	C11H22O2	14.2919	Fatty acids and conjugates
Ganoderic acid F	pos	593.273	C32H42O9	14.2689	Triterpenoids
Irinotecan	pos	609.267	C33H38N4O6	14.1996	Not Available
20alpha-Dihydroprogesterone	pos	349.272	C21H32O2	14.1996	Pregnane steroids
Linoleic acid	pos	298.272	C18H32O2	14.1996	Lineolic acids and derivatives
Sclareol	pos	326.304	C20H36O2	14.0614	Diterpenoids
Stearidonic acid	pos	259.204	C18H28O2	14.0383	Lineolic acids and derivatives
N1,N5,N10-Tris-trans-p-coumaroylspermine	pos	682.359	C37H44N4O6	13.9919	Hydroxycinnamic acids and derivatives
Palmitoylethanolamide	pos	300.288	C18H37NO2	13.9919	Carboximidic acids
Norecasantalic acid	pos	163.111	C11H16O2	13.9689	Monoterpenoids
Polyporusterone C	pos	477.317	C28H44O6	13.9459	Cholestane steroids
3-Oxo-2-(2-entenyl)cyclopentaneoctanoic acid	pos	277.215	C18H30O3	13.8767	Eicosanoids
Vitamin K1	pos	468.387	C31H46O2	13.8541	Quinone and hydroquinone lipids
Hericene B	pos	600.465	C37H58O5	13.811	Monoterpenoids
5alpha-Androstane-3beta,17beta-diol	pos	293.246	C19H32O2	13.7879	Androstane steroids
Osmundalin	pos	273.095	C12H18O8	13.7418	Carbohydrates and carbohydrate conjugates
Homo-L-arginine	pos	188.127	C7H16N4O2	13.7418	Amino acids, peptides, and analogues
9-Oxo-nonanoic acid	pos	155.106	C9H16O3	13.7418	Fatty acids and conjugates
Tangeraxanthin	pos	502.371	C34H44O2	13.7191	Triterpenoids
Capsidiol	pos	219.173	C15H24O2	13.6731	Sesquiterpenoids
(E)-2,6-Dimethyl-2,5-heptadienoic acid	pos	172.132	C9H14O2	13.6731	Fatty acids and conjugates
Alpha-Terpineol formate	pos	200.164	C11H18O2	13.5581	Monoterpenoids
(1S,4S)-Dihydrocarvone	pos	135.116	C10H16O	13.5581	Monoterpenoids
9-Octadecenamide, N-(2-hydroxyethyl)-, (9Z)-	pos	343.33	C20H39NO2	13.4893	Amines
Peperinic acid	pos	205.085	C10H14O3	13.4665	Not Available
(all-E)-1,8,10-Heptadecatriene-4,6-diyne-3,12-diol	pos	291.194	C17H22O2	13.3517	Fatty alcohols
Petasinine	pos	520.337	C13H21NO3	13.1238	Not Available
13-Hydroxy-9-methoxy-10-oxo-11-octadecenoic acid	pos	307.225	C19H34O5	13.1238	Lineolic acids and derivatives
(3S)-3-hydroxycyclocitral	pos	186.148	C10H16O2	13.0562	Alcohols and polyols
25-Acetylvulgaroside	pos	478.291	C27H42O7	13.0114	Sesterterpenoids
Curdione	pos	219.173	C15H24O2	12.9886	Sesquiterpenoids
1-Isothiocyanatobutane	pos	116.053	C5H9NS	12.9886	Not Available
Beta-Elemonic acid	pos	493.311	C30H46O3	12.8985	Not Available
Dodecanoic acid	pos	223.168	C12H24O2	12.8985	Fatty acids and conjugates
Erucic acid	pos	356.35	C22H42O2	12.8757	Fatty acids and conjugates
Cavipetin C	pos	421.292	C24H36O4	12.83	Diterpenoids
Nummularine A	pos	630.36	C36H49N5O6	12.7842	Amino acids, peptides, and analogues
3-Dehydrosphinganine	pos	332.314	C18H37NO2	12.6237	Carbonyl compounds
Phytosphingosine	pos	300.288	C18H39NO3	12.4416	Amines
P-Menthane-3,8-diol	pos	195.137	C10H20O2	12.4185	Monoterpenoids
Harmaline	pos	446.251	C13H14N2O	12.2825	Not Available
Tobramycin	pos	432.248	C18H37N5O9	12.1706	Carbohydrates and carbohydrate conjugates
Methyl dihydrojasmonate	pos	209.153	C13H22O3	12.1706	Lineolic acids and derivatives
(1R,2S,3S,4R)-p-Menthane-2,3-diol	pos	195.137	C10H20O2	12.0329	Monoterpenoids
Safrole	pos	195.101	C10H10O2	12.0329	Not Available
Genipic acid	pos	167.07	C9H12O4	12.0329	Not Available
Ganoderenic acid C	pos	499.303	C30H44O7	11.9641	Triterpenoids
Dehydrophytosphingosine	pos	316.283	C18H37NO3	11.9412	Amines
11h-14,15-eeta	pos	369.262	C20H32O4	11.9412	Fatty acids and conjugates
9,12,13-TriHOME	pos	295.225	C18H34O5	11.8725	Fatty acids and conjugates
Cucurbitacin C	pos	602.365	C32H48O8	11.6432	Cucurbitacins
Avocadene	pos	304.283	C17H34O3	11.6432	Fatty alcohols
Xi-7-Hydroxyhexadecanedioic acid	pos	325.199	C16H30O5	11.5751	Fatty acids and conjugates
[7]-Paradol	pos	310.236	C18H28O3	11.5751	Methoxyphenols
Heptadecanoic acid	pos	288.288	C17H34O2	11.4604	Fatty acyl thioesters
Panaxytriol	pos	311.22	C17H26O3	11.4376	Fatty alcohols
Ricinoleic acid	pos	316.283	C18H34O3	11.3688	Fatty acids and conjugates
1-Acetoxy-2-hydroxy-16-heptadecyn-4-one	pos	342.262	C19H32O4	11.323	Fatty alcohols
13-Nor-6-eremophilene-8,11-dione	pos	221.153	C14H20O2	11.323	Sesquiterpenoids
Zerumbone	pos	236.2	C15H22O	10.9341	Sesquiterpenoids
Clausarinol	pos	432.236	C24H30O6	10.8682	Pyranocoumarins
Harmalol	pos	418.22	C12H12N2O	10.8682	Not Available
2-(3-Hydroxyphenyl)ethanol 1'-glucoside	pos	265.106	C14H20O7	10.8682	Carbohydrates and carbohydrate conjugates
Dihydroceramide	pos	362.324	C19H39NO3	10.7348	Carboxylic acid derivatives
Delta-12-Prostaglandin J2	pos	367.245	C20H30O4	10.6671	Eicosanoids
(S,E)-Zearalenone	pos	675.263	C18H22O5	10.6443	Zearalenones
Palmitic acid	pos	274.272	C16H32O2	10.4644	Fatty acids and conjugates
2-Hydroxy-2,6,6-trimethylcyclohexanone	pos	179.106	C9H16O2	10.4644	Carbonyl compounds
Cafestol	pos	349.235	C20H28O3	9.9416	Not Available
Gingerol	pos	259.168	C17H26O4	9.8044	Methoxyphenols
Geranyl hexanoate	pos	275.199	C16H28O2	9.7357	Fatty alcohol esters
Corchorifatty acid D	pos	291.194	C18H28O4	9.6672	Lineolic acids and derivatives
(10betaH,11xi)-11-Hydroxy-13-nor-6-eremophilen-8-one	pos	240.195	C14H22O2	9.3932	Sesquiterpenoids
L-Citronellol	pos	179.142	C10H20O	8.6289	Monoterpenoids
Cucurbitacin B	pos	541.313	C32H46O8	8.4687	Cucurbitacins
Pelargonic acid	pos	181.121	C9H18O2	8.3774	Fatty acids and conjugates
Dihydroactinidiolide	pos	163.111	C11H16O2	8.2861	Not Available
Myristic acid	pos	246.242	C14H28O2	7.8557	Fatty acids and conjugates
Methyl 7-epi-12-hydroxyjasmonate glucoside	pos	367.177	C19H30O9	7.6739	Fatty acyl glycosides
Panaquinquecol 5	pos	427.264	C14H18O	7.6514	Not Available
Linalyl acetate	pos	161.132	C12H20O2	7.6514	Monoterpenoids
Secoeremopetasitolide A	pos	367.177	C19H26O7	7.6294	Terpene lactones
Myristoleic acid	pos	290.21	C14H26O2	7.4696	Fatty acids and conjugates
Dehydrocurdione	pos	235.168	C15H22O2	7.4467	Sesquiterpenoids
Zingerone	pos	159.08	C11H14O3	7.1956	Methoxyphenols
3,11,12-Trihydroxy-1(10)-spirovetiven-2-one	pos	301.199	C15H24O4	7.1727	Sesquiterpenoids
(1R,2R,3S,1'R)-Nepetalinic acid	pos	223.095	C10H16O4	7.1727	Monoterpenoids
5,7-Dihydroxy-3',4'-dimethoxy-8-(3-hydroxy-3-methylbutyl)-isoflavone 7-glucoside	pos	580.236	C28H34O12	6.8987	Isoflavonoid O-glycosides
Hexyl glucoside	pos	229.142	C12H24O6	6.8532	Fatty acyl glycosides
Cis-Caffeic acid	pos	163.038	C9H8O4	6.8074	Hydroxycinnamic acids and derivatives
Prostaglandin-c2	pos	367.246	C20H30O4	6.6705	Eicosanoids
Neryl arabinofuranosyl-glucoside	pos	466.262	C21H36O10	6.5108	Terpene glycosides
6-Methoxymellein	pos	191.069	C11H12O4	6.1227	2-benzopyrans
Acetylpterosin C	pos	299.124	C16H20O4	5.7573	Indanones
6-Hydroxypentadecanedioic acid	pos	271.189	C15H28O5	5.7573	Fatty acids and conjugates
7-Epijasmonic acid	pos	211.132	C12H18O3	5.7345	Lineolic acids and derivatives
Gibberellin A87	pos	742.303	C19H22O7	5.6887	Diterpenoids
Beta-Ionone	pos	175.147	C13H20O	5.5747	Sesquiterpenoids
Secoclausenamide	pos	282.147	C18H21NO3	5.5061	Not Available
N-trans-Feruloyl-4-O-methyldopamine	pos	344.148	C19H21NO5	5.3689	Hydroxycinnamic acids and derivatives
4-Hydroxyphenyl-2-propionic acid	pos	131.049	C9H10O3	5.3003	Not Available
1,2-Cyclohexanediol, 1-methyl-4-(1-methylethenyl)-	pos	193.121	C10H18O2	5.2548	Monoterpenoids
Deoxyguanosine	pos	552.231	C10H13N5O4	5.2319	Purine 2''-deoxyribonucleosides
Lucidenic acid D2	pos	532.294	C29H38O8	5.1405	Monoterpenoids
2-Amino-4-ethoxy-3-hydroxybutanoic acid	pos	327.176	C6H13NO4	5.0951	Amino acids, peptides, and analogues
Umbelliferone	pos	195.064	C9H6O3	4.9807	Hydroxycoumarins
(E)-3-(2,3-Dihydroxyphenyl)-2-propenoic acid	pos	163.038	C9H8O4	4.9579	Hydroxycinnamic acids and derivatives
Beta-Thujaplicin	pos	197.116	C10H12O2	4.9579	Tropolones
Calamin	pos	520.23	C27H36O10	4.8893	Pyrazines
Gamma-Glutamyl-beta-cyanoalanine	pos	243.087	C9H13N3O5	4.7976	Amino acids, peptides, and analogues
Allixin	pos	268.153	C12H18O4	4.7286	Pyranones and derivatives
Isoferulic acid	pos	177.054	C10H10O4	4.7286	Hydroxycinnamic acids and derivatives
(R)-Carvotanacetone	pos	170.153	C10H16O	4.6826	Monoterpenoids
Arlatin	pos	267.158	C15H22O4	4.6371	Terpene lactones
2'-O-Methylisoliquiritigenin	pos	271.095	C16H14O4	4.615	Cinnamylphenols
Coumarin	pos	147.043	C9H6O2	4.615	Not Available
(R)-Carvone	pos	133.101	C10H14O	4.615	Monoterpenoids
Cinnamic acid	pos	131.049	C9H8O2	4.615	Cinnamic acids
Menthol	pos	220.168	C10H20O	4.5694	Monoterpenoids
5-O-p-Coumaroylnigrumin	pos	404.136	C20H23NO9	4.4786	Not Available
2-Methylbenzoic acid	pos	119.049	C8H8O2	4.4557	Benzoic acids and derivatives
Gamma-Linolenic acid	pos	323.195	C18H30O2	4.4328	Lineolic acids and derivatives
5,8,12-Trihydroxy-9-octadecenoic acid	pos	348.272	C18H34O5	4.4099	Fatty acids and conjugates
Isorhamnetin	pos	317.064	C16H12O7	4.4099	Flavones
Ganolucidic acid A	pos	251.163	C30H44O6	4.4099	Triterpenoids
Traumatin	pos	177.127	C12H20O3	4.4099	Fatty acids and conjugates
2,4-Dihydroxy-7,8-dimethoxy-2H-1,4-benzoxazin-3(4H)-one 2-glucoside	pos	421.145	C16H21NO11	4.3872	Carbohydrates and carbohydrate conjugates
(E)-10-Hydroxy-2-decene-4,6-diynoic acid	pos	220.096	C10H10O3	4.3872	Fatty acids and conjugates
Scolymoside	pos	617.145	C27H30O15	4.3413	Hydrolyzable tannins
Kaempferol	pos	287.054	C15H10O6	4.3413	Flavones
Herniarin	pos	159.043	C10H8O3	4.2952	Not Available
1,3-Butanediol	pos	219.101	C4H10O2	4.2268	Alcohols and polyols
Genipin	pos	191.069	C11H14O5	4.2268	Monoterpenoids
3alpha-Hydroxyoreadone	pos	285.168	C14H20O4	4.1587	Not Available
Enol-phenylpyruvate	pos	147.043	C9H8O3	4.1587	Phenylpyruvic acid derivatives
Xanthohumol	pos	319.131	C21H22O5	4.0706	Chalcones and dihydrochalcones
Absindiol	pos	267.158	C15H22O4	4.0262	Terpene lactones
6''-O-(3-Hydroxy-3-methylglutaroyl)astragalin	pos	625.173	C27H28O15	3.9582	Flavonoid glycosides
Phenylpyruvic acid	pos	147.043	C9H8O3	3.9582	Phenylpyruvic acid derivatives
Kaempferol-3-O-Glucoside-3''-Rhamnoside	pos	595.163	C27H30O15	3.9126	-
Mauritianin	pos	741.22	C33H40O19	3.9126	Flavonoid glycosides
Diospyrin	pos	449.106	C21H24O13	3.9126	Flavonoid glycosides
Luteolin	pos	287.054	C15H10O6	3.9126	Flavones
1,4-Ipomeadiol	pos	153.09	C9H14O3	3.867	Not Available
Chavicol	pos	117.07	C9H10O	3.867	1-hydroxy-2-unsubstituted benzenoids
Pantoyllactone glucoside	pos	337.088	C12H20O8	3.8219	Fatty acyl glycosides
Undecylenic acid	pos	207.137	C11H20O2	3.6169	Fatty acids and conjugates
2'-(E)-Feruloyl-3-(arabinosylxylose)	pos	481.129	C20H26O12	3.5938	Hydroxycinnamic acids and derivatives
3-Hydroxy-4,6-heptadiyne-1-yl 1-glucoside	pos	269.1	C13H18O7	3.5259	Fatty acyl glycosides
(R)-Higenamine	pos	272.127	C16H17NO3	3.506	Benzylisoquinolines
(S)-3-Mercaptohexyl acetate	pos	353.18	C8H16O2S	3.4844	Carboxylic acid derivatives
(E)-8-Hydroxy-2-octene-4,6-diynoic acid	pos	183.064	C8H6O3	3.4844	Fatty acids and conjugates
Trans-zeatin riboside	pos	374.144	C15H21N5O5	3.4631	Not Available
Myristicin	pos	193.085	C11H12O3	3.4407	Not Available
Xi-4-Hydroxy-4-methyl-2-cyclohexen-1-one	pos	91.0545	C7H10O2	3.4177	Carbonyl compounds
Methyl (3x,4E,10R)-3,10-dihydroxy-4,11-dodecadiene-6,8-diynoate 10-glucoside	pos	441.113	C19H24O9	3.3955	Fatty acyl glycosides
Benzyl acetate	pos	151.075	C9H10O2	3.3729	Benzyloxycarbonyls
Ethyl 7-epi-12-hydroxyjasmonate glucoside	pos	480.221	C20H32O9	3.3499	Fatty acyl glycosides
Cyclocalopin C1	pos	314.158	C15H20O6	3.327	Not Available
Epsilon-Caprolactone	pos	246.169	C6H10O2	3.2596	Delta valerolactones
(+/-)-Camphoric acid	pos	218.138	C10H16O4	3.2369	Dicarboxylic acids and derivatives
3-Methoxytyramine	pos	168.101	C9H13NO2	3.2142	Benzenediols
1-(2-Furanyl)-1-butanone	pos	121.065	C8H10O2	3.2142	Carbonyl compounds
Alpha-Ionone	pos	175.147	C13H20O	3.1915	Sesquiterpenoids
Phenylacetylglutamine	pos	229.096	C13H16N2O4	3.1687	Amino acids, peptides, and analogues
4-Hydroxynonenal	pos	174.148	C9H16O2	3.1687	Fatty alcohols
3,4-dihydroxyphenylacetic Acid	pos	169.049	C8H8O4	3.0565	Benzenediols
3-Hydroxybenzyl alcohol glucoside	pos	269.1	C13H18O7	3.0344	Carbohydrates and carbohydrate conjugates
Gein	pos	476.21	C21H30O11	2.9918	Carbohydrates and carbohydrate conjugates
7-Hydroxy-2,5-dimethyl-4H-1-benzopyran-4-one	pos	223.095	C11H10O3	2.9918	1-benzopyrans
Valtrate	pos	177.054	C10H12O5	2.9695	Monoterpenoids
L-Aspartic acid	pos	134.044	C4H7NO4	2.9695	Amino acids, peptides, and analogues
4-Hydroxycinnamic acid	pos	147.043	C9H8O3	2.9695	Hydroxycinnamic acids and derivatives
Benzyl formate	pos	119.049	C8H8O2	2.9695	Benzyloxycarbonyls
Gamma-Glutamylleucine	pos	261.143	C11H20N2O5	2.9027	Amino acids, peptides, and analogues
Kievitone hydrate	pos	438.152	C20H22O7	2.8582	Isoflavans
Deoxycytidine	pos	192.076	C9H13N3O4	2.8362	Pyrimidine 2''-deoxyribonucleosides
Gamma glutamyl ornithine	pos	303.165	C10H19N3O5	2.8136	Amino acids, peptides, and analogues
Suberic acid	pos	238.106	C8H14O4	2.8136	Fatty acids and conjugates
Lansiumarin A	pos	352.13	C21H20O5	2.7687	Furanocoumarins
D-alpha-Aminobutyric acid	pos	270.143	C4H9NO2	2.7687	Amino acids, peptides, and analogues
2-Aminoheptanedioic acid	pos	158.08	C7H13NO4	2.7687	Amino acids, peptides, and analogues
Indole-3-Carboxaldehyde	pos	146.059	C9H7NO	2.6847	Not Available
(Z)-But-1-ene-1,2,4-tricarboxylate	pos	230.065	C7H8O6	2.6202	Tricarboxylic acids and derivatives
N-(1-Deoxy-1-fructosyl)alanine	pos	251.101	C9H17NO7	2.5976	Carbohydrates and carbohydrate conjugates
Flavoxate	pos	424.215	C24H25NO4	2.5296	Flavones
Butyryl-L-carnitine	pos	232.153	C11H21NO4	2.4617	Fatty acid esters
Dihydrolipoamide	pos	432.184	C8H17NOS2	2.3493	Fatty amides
N6-Acetyl-L-lysine	pos	189.122	C8H16N2O3	2.3493	Amino acids, peptides, and analogues
2-Methoxy-3-methylpyrazine	pos	312.142	C6H8N2O	2.3282	Pyrazines
Porphobilinogen	pos	227.101	C10H14N2O4	2.2164	Amines
3,4-Dihydroxyhydrocinnamic acid	pos	147.043	C9H10O4	2.1947	Not Available
Trans-1,2-Dihydrobenzene-1,2-diol	pos	77.0388	C6H8O2	1.9771	Alcohols and polyols
Tyramine	pos	120.081	C8H11NO	1.9771	Phenethylamines
(-)-Arctiin	pos	534.215	C27H34O11	1.9564	Not Available
Ononin	pos	430.125	C22H22O9	1.9151	Isoflavonoid O-glycosides
Artabsinolide A	pos	298.163	C15H20O5	1.8933	Gamma butyrolactones
N2-Succinoylarginine	pos	239.113	C10H18N4O5	1.871	Amino acids, peptides, and analogues
Isopentenyl adenosine	pos	300.142	C15H21N5O4	1.8484	Not Available
Alpha-[3-[(Hydroxymethyl)nitrosoamino]propyl]-3-pyridinemethanol	pos	208.107	C10H15N3O3	1.8484	Not Available
(+/-)-threo-1-(p-Hydroxyphenyl)propylene glycol 4'-glucoside	pos	372.163	C15H22O8	1.6479	Carbohydrates and carbohydrate conjugates
Tetrahydrodipicolinate	pos	172.06	C7H9NO4	1.6043	Amino acids, peptides, and analogues
Erinapyrone B	pos	107.049	C7H10O3	1.5829	Pyranones and derivatives
Yangonin	pos	534.215	C15H14O4	1.54	Not Available
N'-Hydroxysaxitoxin	pos	298.127	C10H17N7O5	1.5188	Not Available
Niaziminin	pos	400.144	C18H25NO7S	1.1531	Carbohydrates and carbohydrate conjugates
Salicin	pos	328.137	C13H18O7	1.1531	Carbohydrates and carbohydrate conjugates
1,2-Dihydronaphthalene-1,2-diol	pos	204.101	C10H10O2	1.0667	Not Available
Piperidine	pos	86.0967	C5H11N	1.0459	Not Available
(2E,4E)-2,7-Dimethyl-2,4-octadienedioic acid	pos	240.122	C10H14O4	1.0272	Fatty acids and conjugates
Erinapyrone A	pos	181.025	C7H10O3	1.0272	Pyranones and derivatives
Cinnatriacetin A	pos	418.168	C23H20O5	1.0058	Hydroxycinnamic acids and derivatives
N-Formyl-L-glutamic acid	pos	239.064	C6H9NO5	1.0058	Amino acids, peptides, and analogues
L-Histidine	pos	156.076	C6H9N3O2	0.9862	Amino acids, peptides, and analogues
Caffeoylmalic acid	pos	314.09	C13H12O8	0.9652	Hydroxycinnamic acids and derivatives
Neosaxitoxin	pos	298.127	C10H17N7O5	0.9652	Not Available
5-Hydroxylysine	pos	204.133	C6H14N2O3	0.8867	Amino acids, peptides, and analogues
1-Pyrroline-5-carboxylic acid	pos	96.0446	C5H7NO2	0.8867	Amino acids, peptides, and analogues
7-Methylxanthosine	pos	332.132	C11H15N4O6+	0.8688	Not Available
Metyrosine	pos	237.122	C10H13NO3	0.8688	Not Available
Glycylproline	pos	190.118	C7H12N2O3	0.8688	Amino acids, peptides, and analogues
2-Aminomuconic acid semialdehyde	pos	124.039	C6H7NO3	0.8688	Amino acids, peptides, and analogues
L-Serine	pos	88.0396	C3H7NO3	0.8688	Amino acids, peptides, and analogues
Deoxyloganic acid	pos	402.173	C16H24O9	0.6695	Terpene glycosides
Trans-Aconitic acid	pos	175.023	C6H6O6	0.6874	Tricarboxylic acids and derivatives
Glucosamine	pos	162.075	C6H13NO5	0.6695	Carbohydrates and carbohydrate conjugates
5-Aminopentanoic acid	pos	118.086	C5H11NO2	0.6695	Amino acids, peptides, and analogues
Pyrrole-2-Carboxylic Acid	pos	112.039	C5H5NO2	0.6517	Pyrrole carboxylic acids and derivatives
Allysine	pos	128.07	C6H11NO3	0.6517	Amino acids, peptides, and analogues
Isonicotinic Acid	pos	124.039	C6H5NO2	0.6517	Pyridinecarboxylic acids and derivatives
Niacinamide	pos	123.055	C6H6N2O	0.6517	Pyridinecarboxylic acids and derivatives
L-2,4-diaminobutyric acid	pos	101.071	C4H10N2O2	0.6517	Amino acids, peptides, and analogues
D-1-[(3-Carboxypropyl)amino]-1-deoxyfructose	pos	266.122	C10H19NO7	0.6339	Amino acids, peptides, and analogues
L-Glutamic gamma-semialdehyde	pos	132.065	C5H9NO3	0.6339	Amino acids, peptides, and analogues
Protoanemonin	pos	97.0285	C5H4O2	0.6339	Furanones
L-Aspartate-semialdehyde	pos	159.076	C4H7NO3	0.6161	Amino acids, peptides, and analogues
Glutaric acid	pos	150.076	C5H8O4	0.6161	Dicarboxylic acids and derivatives
L-Homoserine	pos	120.065	C4H9NO3	0.6161	Amino acids, peptides, and analogues
Gluconolactone	pos	196.081	C6H10O6	0.5978	Carbohydrates and carbohydrate conjugates
Cyclopentanol	pos	104.107	C5H10O	0.5978	Alcohols and polyols
1-Aminocyclopropanecarboxylic Acid	pos	84.0447	C4H7NO2	0.5978	Amino acids, peptides, and analogues
Homomethionine	pos	164.073	C6H13NO2S	0.5598	Amino acids, peptides, and analogues
Pipecolic Acid	pos	147.112	C6H11NO2	0.5404	Amino acids, peptides, and analogues
Beta-Alanine	pos	131.081	C3H7NO2	0.5404	Amino acids, peptides, and analogues
7-Epi-12-hydroxyjasmonic acid glucoside	neg	387.165	C18H28O9	3.4737	Fatty acyl glycosides
Linalool 3,7-oxide beta-primeveroside	neg	463.217	C21H36O11	4.4981	Carbohydrates and carbohydrate conjugates
1-O-E-Cinnamoyl-(6-arabinosylglucose)	neg	441.139	C20H26O11	4.1697	Cinnamic acid esters
Auxin b	neg	309.206	C18H30O4	12.2868	Monoterpenoids
Galactinol	neg	377.084	C12H22O11	0.641	Carbohydrates and carbohydrate conjugates
N-gamma-L-Glutamyl-D-alanine	neg	217.082	C8H14N2O5	0.8766	Amino acids, peptides, and analogues
Oxidized Glutathione	neg	611.143	C20H32N6O12S2	0.9196	Amino acids, peptides, and analogues
Uridine	neg	243.061	C9H12N2O6	0.9419	Not Available
N-Acetyl-L-Glutamic Acid	neg	188.055	C7H11NO5	0.9641	Amino acids, peptides, and analogues
Guanosine	neg	282.084	C10H13N5O5	1.0496	Not Available
Oxoglutaric acid	neg	191.018	C5H6O5	0.8766	Gamma-keto acids and derivatives
Isosalicin	neg	331.102	C13H18O7	1.5712	Carbohydrates and carbohydrate conjugates
2,3-Butanediol apiosylglucoside	neg	429.16	C15H28O11	2.116	Carbohydrates and carbohydrate conjugates
Caffeoyl C1-glucuronide	neg	355.066	C15H16O10	2.1843	Hydroxycinnamic acids and derivatives
2-O-p-Coumaroyl-D-glucose	neg	325.092	C15H18O8	2.6405	Hydroxycinnamic acids and derivatives
(S)-Nerolidol 3-O-[a-L-rhamnopyranosyl-(1->4)-a-L-rhamnopyranosyl-(1->6)-b-D-glucopyranoside]	neg	721.363	C33H56O14	12.5823	Carbohydrates and carbohydrate conjugates
Gingerglycolipid A	neg	721.363	C33H56O14	12.7337	Glycosylglycerols
Vanilloyl glucose	neg	329.087	C14H18O9	2.6633	Hydrolyzable tannins
1-O-2'-Hydroxy-4'-methoxycinnamoyl-b-D-glucose	neg	355.102	C16H20O9	2.8998	Hydroxycinnamic acids and derivatives
(2S)-2-Butanol O-[b-D-Apiofuranosyl-(1->6)-b-D-glucopyranoside]	neg	413.165	C15H28O10	3.0646	Carbohydrates and carbohydrate conjugates
1,2,10-Trihydroxydihydro-trans-linalyl oxide 7-O-beta-D-glucopyranoside	neg	427.181	C16H30O10	3.6559	Carbohydrates and carbohydrate conjugates
Kaempferol 3-O-xylosyl-rutinoside	neg	739.207	C33H40O19	3.9253	Flavonoid glycosides
L-gamma-Glutamyl-beta-phenyl-beta-L-alanine	neg	293.114	C14H18N2O5	3.1333	Amino acids, peptides, and analogues
Dihydromelilotoside	neg	327.108	C15H20O8	2.9561	Carbohydrates and carbohydrate conjugates
1-Octen-3-yl primeveroside	neg	467.212	C19H34O10	5.4184	Fatty acyl glycosides
Ganoderic acid delta	neg	561.305	C30H44O7	8.0019	Triterpenoids
Diketogulonic acid	neg	173.008	C6H8O7	0.8766	Carbohydrates and carbohydrate conjugates
N2-Succinyl-L-glutamic acid 5-semialdehyde	neg	230.066	C9H13NO6	1.0282	Amino acids, peptides, and analogues
L-L-Homoglutathione	neg	320.091	C11H19N3O6S	1.0282	Hybrid peptides
Ethyl 2-aminobenzoate	neg	164.07	C9H11NO2	1.9572	Benzoic acids and derivatives
Gamma-Glutamylvaline	neg	245.113	C10H18N2O5	2.0933	Amino acids, peptides, and analogues
10-Formyltetrahydrofolate	neg	472.157	C20H23N7O7	2.5721	Pterins and derivatives
Melilotoside	neg	325.092	C15H18O8	3.3368	Carbohydrates and carbohydrate conjugates
Trans-p-Feruloyl-beta-D-glucopyranoside	neg	355.102	C16H20O9	3.4053	Carbohydrates and carbohydrate conjugates
Cis-p-Coumaric acid 4-[apiosyl-(1->2)-glucoside]	neg	457.134	C20H26O12	3.6103	Carbohydrates and carbohydrate conjugates
3-(3,4,5-Trimethoxyphenyl)propanoic acid	neg	239.091	C12H16O5	3.8796	Not Available
3,3',4'-Trihydroxyflavone 3-O-[a-L-rhamnopyranosyl-(1->2)[a-L-rhamnopyranosyl-(1->6)]-b-D-glucopyranoside]	neg	769.217	C33H40O18	3.9709	Flavonoid glycosides
2-O-Acetyl-trans-coutaric acid	neg	337.055	C15H14O9	4.1242	Hydroxycinnamic acids and derivatives
Isorhamnetin-3-O-Rutinoside	neg	623.16	C28H32O16	4.4103	-
Chamaemeloside	neg	575.139	C27H28O14	4.5789	Benzoic acids and derivatives
Linalool oxide D 3-[apiosyl-(1->6)-glucoside]	neg	463.217	C21H36O11	4.6617	Carbohydrates and carbohydrate conjugates
Azelaic Acid	neg	187.096	C9H16O4	4.9041	Fatty acids and conjugates
(-)-trans-3,4-Dihydro-4,8-dihydroxy-3-methyl-1H-2-benzopyran-1-one	neg	193.049	C10H10O4	4.9901	2-benzopyrans
Kenposide B	neg	493.228	C21H36O10	6.33	Terpene glycosides
Traumatic acid	neg	227.128	C12H20O4	8.3272	Fatty acids and conjugates
Ganoderic acid V1	neg	559.289	C30H42O7	9.0278	Triterpenoids
(3b,6b,8a,12a)-8,12-Epoxy-7(11)-eremophilene-6,8,12-trimethoxy-3-ol	neg	307.191	C18H30O5	12.5823	Not Available
13-hode	neg	295.227	C18H32O3	13.1513	Lineolic acids and derivatives
4-(4'-O-Acetyl-alpha-L-rhamnosyloxy)benzaldehyde	neg	309.097	C15H18O7	4.9901	Carbohydrates and carbohydrate conjugates
(1R*,2R*,4R*,8S*)-p-Menthane-1,2,8,9-tetrol 9-glucoside	neg	347.17	C16H30O9	4.8374	Terpene glycosides
Corchoionol C 9-glucoside	neg	431.191	C19H30O8	3.6103	Fatty acyl glycosides
Benzyl beta-primeveroside	neg	401.144	C18H26O10	3.5417	Carbohydrates and carbohydrate conjugates
Benzyl O-[arabinofuranosyl-(1->6)-glucoside]	neg	401.144	C18H26O10	3.4053	Carbohydrates and carbohydrate conjugates
3-O-Methyl-a-methyldopa	neg	232.058	C10H13NO4	1.9572	Amino acids, peptides, and analogues
L-Tyrosine	neg	180.065	C9H11NO3	0.9853	Amino acids, peptides, and analogues
L-2-Amino-3-(1-pyrazolyl)propanoic acid	neg	154.061	C6H9N3O2	0.5796	Amino acids, peptides, and analogues
L-N-(3-Carboxypropyl)glutamine	neg	231.097	C9H16N2O5	0.6604	Amino acids, peptides, and analogues
Uridine 5'-monophosphate	neg	323.027	C9H13N2O9P	0.6604	Pyrimidine ribonucleotides
Citric Acid	neg	191.018	C6H8O7	0.681	Tricarboxylic acids and derivatives
4-(Glutamylamino) butanoate	neg	231.098	C9H16N2O5	0.8766	Amino acids, peptides, and analogues
Pseudouridine 5'-phosphate	neg	323.028	C9H13N2O9P	0.8766	Carbohydrates and carbohydrate conjugates
Allantoic Acid	neg	175.046	C4H8N4O4	0.6211	Amino acids, peptides, and analogues
Bergaptol	neg	247.026	C11H6O4	0.6604	Furanocoumarins
(S)-3-Sulfonatolactate	neg	168.98	C3H6O6S	0.681	Alpha hydroxy acids and derivatives
Vicine	neg	303.094	C10H16N4O7	0.8766	Carbohydrates and carbohydrate conjugates
Cyclic AMP	neg	328.044	C10H12N5O6P	0.8766	Cyclic purine nucleotides
Carnosine	neg	247.083	C9H14N4O3	0.9853	Hybrid peptides
3'-amp	neg	346.055	C10H14N5O7P	1.0067	Not Available
L-Lyxonic acid	neg	147.028	C5H10O6	1.0496	Carbohydrates and carbohydrate conjugates
(E)-Squamosamide	neg	446.166	C26H27NO7	1.0714	Not Available
D-erythro-L-galacto-Nonulose	neg	251.076	C9H18O9	1.3439	Carbohydrates and carbohydrate conjugates
Homovanillin	neg	165.054	C9H10O3	1.9349	Methoxyphenols
(S)-2-Aceto-2-hydroxybutanoic acid	neg	337.113	C6H10O4	2.2071	Short-chain keto acids and derivatives
4-Hydroxybenzoyl glucose	neg	299.076	C13H16O8	2.4124	Carbohydrates and carbohydrate conjugates
(S)-Mandelic acid O-beta-D-Glucopyranoside	neg	313.092	C14H18O8	2.4581	Carbohydrates and carbohydrate conjugates
Galactan	neg	351.128	C2H6.[C12H20O11]n	2.8644	Carbohydrates and carbohydrate conjugates
Prenyl glucoside	neg	293.123	C11H20O6	3.1561	Fatty acyl glycosides
(R)-1-O-b-D-glucopyranosyl-1,3-octanediol	neg	289.165	C14H28O7	3.1789	Fatty acyl glycosides
Bufotenin	neg	249.124	C12H16N2O	3.4965	Tryptamines and derivatives
Aloesol 7-glucoside	neg	441.139	C19H24O9	3.5875	Carbohydrates and carbohydrate conjugates
Dihydrophaseic acid	neg	281.139	C15H22O5	3.6332	Sesquiterpenoids
Acetyl-DL-Leucine	neg	172.096	C8H15NO3	3.6559	Amino acids, peptides, and analogues
6-Hydroxypseudooxynicotine	neg	433.207	C10H14N2O2	3.8374	Carbonyl compounds
5'-((Z)-Feruloyl) 3-(2'-methylarabinosylxylose)	neg	471.149	C21H28O12	4.1242	Hydroxycinnamic acids and derivatives
Phaseolic acid	neg	307.139	C12H22O6	4.147	Medium-chain keto acids and derivatives
Estrone glucuronide	neg	467.165	C24H30O8	4.2591	Steroidal glycosides
Lavandulifolioside	neg	755.238	C34H44O19	4.4981	Carbohydrates and carbohydrate conjugates
6''-O-Malonyldaidzin	neg	501.102	C24H22O12	4.6424	Furanocoumarins
Lupiwighteone hydrate 7-glucoside	neg	563.175	C26H30O11	4.9673	Isoflavonoid O-glycosides
Arctiopicrin	neg	385.139	C19H26O6	5.081	Terpene lactones
Mycorradicin	neg	293.102	C14H16O4	5.7625	Fatty acids and conjugates
(R)-1-O-[b-D-Glucopyranosyl-(1->6)-b-D-glucopyranoside]-1,3-octanediol	neg	469.228	C20H38O12	5.9838	Fatty acyl glycosides
Linalool 3,6-oxide primeveroside	neg	463.217	C21H36O11	6.1367	Carbohydrates and carbohydrate conjugates
Naringenin	neg	271.06	C15H12O5	6.8748	Flavans
Cyclohexanecarboxylic acid	neg	301.165	C7H12O2	7.0452	Carboxylic acids
Dihydropanaxacol	neg	325.201	C17H28O3	9.3989	Fatty alcohols
4-Hydroxy-3-methoxy-2,10-bisaboladien-9-one	neg	311.185	C16H26O3	10.6197	Sesquiterpenoids
(S)-10,16-Dihydroxyhexadecanoic acid	neg	309.206	C16H32O4	11.0078	Fatty acids and conjugates
14,15-DiHETrE	neg	383.243	C20H34O4	11.1449	Eicosanoids
Isokobusone	neg	267.159	C14H22O2	11.2205	Alcohols and polyols
(+/-)-(E)-13-Hydroxy-10-oxo-11-octadecenoic acid	neg	311.222	C18H32O4	11.5701	Lineolic acids and derivatives
(9R,10S,12Z)-9,10-Dihydroxy-8-oxo-12-octadecenoic acid	neg	309.206	C18H32O5	11.8245	Lineolic acids and derivatives
1-Heptadecene-4,6-diyne-3,9-diol	neg	307.191	C17H26O2	12.2162	Fatty alcohols
Floionolic acid	neg	313.238	C18H36O5	12.2868	Fatty acids and conjugates
8(R)-Hydroperoxylinoleic acid	neg	293.211	C18H32O4	12.8839	Lineolic acids and derivatives
Ginsenoyne J	neg	291.196	C17H26O	13.0198	Fatty alcohols
Pe(16:0/0:0)	neg	452.277	C21H44NO7P	13.3696	Glycerophosphoethanolamines
(all-Z)-8,11,14-Heptadecatrienal	neg	293.211	C17H28O	13.5133	Fatty aldehydes
Pregnanediol	neg	365.268	C21H36O2	13.6447	Pregnane steroids
Tetrahydrocorticosterone	neg	395.243	C21H34O4	13.7598	Hydroxysteroids
Gartanin	neg	377.141	C23H24O6	13.9383	1-benzopyrans
16-Hydroxyhexadecanoic acid	neg	271.227	C16H32O3	14.0587	Fatty acids and conjugates
Kanzonol M	neg	379.157	C23H26O6	14.2042	O-methylated isoflavonoids
Hexahydrocurcumin	neg	355.157	C21H26O6	14.565	Linear diarylheptanoids
(6beta,7alpha,12beta,13beta)-7-Hydroxy-11,16-dioxo-8,14-apianadien-22,6-olide	neg	383.188	C23H28O5	15.2568	Terpene lactones
Hydroxystrobilurin D	neg	457.225	C26H34O7	14.8752	Fatty alcohols
Melleolide	neg	381.173	C23H28O6	14.5879	Sesquiterpenoids
Biocytin	neg	353.163	C16H28N4O4S	14.565	Amino acids, peptides, and analogues
Glycosides	neg	619.254	C29H44O12	14.161	Steroid lactones
6',7'-Dihydroxybergamottin	neg	353.141	C21H24O6	14.161	Furanocoumarins
9,10-Epoxyoctadecenoic acid	neg	295.227	C18H32O3	13.8083	Fatty acids and conjugates
L-trans-5-Hydroxy-2-piperidinecarboxylic acid	neg	434.217	C6H11NO3	13.3696	Amino acids, peptides, and analogues
Garcimangosone C	neg	393.136	C23H24O7	12.8839	1-benzopyrans
Adhumulone	neg	361.199	C21H30O5	12.8839	Carbonyl compounds
Cholic acid	neg	445.235	C24H40O5	12.626	Bile acids, alcohols and derivatives
12-oxo-PDA	neg	291.196	C18H28O3	12.626	Eicosanoids
9,10-dhome	neg	313.238	C18H34O4	12.4434	Fatty acids and conjugates
Abscisic alcohol	neg	249.149	C15H22O3	11.7596	Sesquiterpenoids
9-F1-phytoprostane	neg	309.206	C18H32O5	11.3172	Eicosanoids
Lubiminol	neg	253.18	C15H26O3	11.2347	Sesquiterpenoids
Hydroxypelenolide	neg	251.164	C15H24O3	11.0254	Terpene lactones
5,9-Epidioxy-3-hydroxyergost-7-en-6-one	neg	479.291	C28H44O4	10.7163	Ergostane steroids
Ginsenoyne D	neg	307.191	C17H26O2	10.2223	Fatty alcohols
12,13-EpOME	neg	341.232	C18H32O3	9.7403	Fatty acids and conjugates
Auxin a	neg	309.206	C18H32O5	9.7209	Monoterpenoids
Fauronyl acetate	neg	325.201	C17H28O3	9.0858	Sesquiterpenoids
9,10,13-TriHOME	neg	329.232	C18H34O5	8.5659	Fatty acids and conjugates
Dihydrohydroxy-O-methylsterigmatocystin	neg	401.087	C19H16O7	8.2726	Not Available
2,5-Heptadien-1-ol	neg	269.175	C7H12O	7.4373	Fatty alcohols
Cis-3-Hexenyl formate	neg	301.165	C7H12O2	7.3828	Carboxylic acid derivatives
Rhamnazin 3-rutinoside	neg	637.175	C29H34O16	5.998	Flavonoid glycosides
8-Acetoxypinoresinol 4-glucoside	neg	577.191	C28H34O13	5.7835	Not Available
Xi-Tetrahydro-6-propyl-2H-pyran-2-one	neg	343.211	C8H14O2	5.5851	Delta valerolactones
11-Hydroxy-9-tridecenoic acid	neg	273.17	C13H24O3	5.3815	Fatty acids and conjugates
Amylopectin	neg	809.249	C30H52O26	5.3603	Carbohydrates and carbohydrate conjugates
6-Epi-7-isocucurbic acid glucoside	neg	373.186	C18H30O8	5.081	Fatty acyl glycosides
Aromadendrin	neg	287.055	C15H12O6	4.9041	Flavans
Linalool oxide (cis-pyran)	neg	229.143	C11H20O2	4.7918	Not Available
Coixinden B	neg	279.087	C13H14O4	4.769	Not Available
Oenanthoside A	neg	739.243	C16H20O8	4.7268	Carbohydrates and carbohydrate conjugates
Phenethyl rutinoside	neg	429.175	C20H30O10	4.7057	Carbohydrates and carbohydrate conjugates
4,5-Dihydrovomifoliol	neg	271.154	C13H22O3	4.6846	Sesquiterpenoids
Eremosulphoxinolide A	neg	485.165	C24H32O7S	4.5965	Terpene lactones
Dehydrooreadone	neg	279.123	C14H18O3	4.5789	Not Available
Butyl 3-O-caffeoylquinate	neg	455.154	C20H26O9	4.456	Alcohols and polyols
Zizybeoside I	neg	413.144	C19H28O11	4.4103	Carbohydrates and carbohydrate conjugates
Glucosyl (E)-2,6-Dimethyl-2,5-heptadienoate	neg	361.149	C15H24O7	4.4103	Carbohydrates and carbohydrate conjugates
Kaempferol-3-O-rutinoside	neg	593.149	C27H30O15	4.3487	Flavonoid glycosides
Linocinnamarin	neg	725.228	C16H20O8	4.3049	Carbohydrates and carbohydrate conjugates
Cosmosiin	neg	431.097	C21H20O10	4.1013	Flavonoid glycosides
Dukunolide B	neg	533.124	C26H26O10	4.0603	Fatty alcohols
Rutin	neg	609.144	C27H30O16	4.0376	O-methylated flavonoids
Alpha-L-Rhamnopyranosyl-(1->3)-alpha-D-galactopyranosyl-(1->3)-L-fucose	neg	509.126	C18H32O14	3.9709	Carbohydrates and carbohydrate conjugates
Methyl salicylate O-[rhamnosyl-(1->6)-glucoside]	neg	441.139	C20H28O12	3.9709	Carbohydrates and carbohydrate conjugates
L-N-(1H-Indol-3-ylacetyl)aspartic acid	neg	289.082	C14H14N2O5	3.9481	Amino acids, peptides, and analogues
6-(2-Carboxyethyl)-7-hydroxy-2,2-dimethyl-4-chromanone glucoside	neg	471.149	C20H26O10	3.7195	Carbohydrates and carbohydrate conjugates
Cycloartocarpin	neg	455.152	C26H26O6	3.4737	Pyranoflavonoids
1-O-Sinapoyl-beta-D-glucose	neg	385.113	C17H22O10	3.428	Hydroxycinnamic acids and derivatives
Arborinine	neg	306.076	C16H15NO4	3.428	Benzoquinolines
2,6-Dimethoxy-1,4-benzoquinone	neg	149.023	C8H8O4	3.3824	Carbonyl compounds
Pimelic Acid	neg	159.065	C7H12O4	3.3368	Fatty acids and conjugates
Trans-Caffeic acid [apiosyl-(1->6)-glucosyl] ester	neg	473.129	C20H26O13	3.314	Hydroxycinnamic acids and derivatives
Hexahydro-6,7-dihydroxy-5-(hydroxymethyl)-3-(2-hydroxyphenyl)-2H-pyrano[2,3-d]oxazol-2-one	neg	278.066	C13H15NO7	3.2473	1-hydroxy-4-unsubstituted benzenoids
Trans-p-Coumaroyl beta-D-glucopyranoside	neg	325.092	C15H18O8	3.1561	Hydroxycinnamic acids and derivatives
Erinapyrone C	neg	417.103	C8H10O5	3.043	Pyranones and derivatives
Uralenneoside	neg	285.061	C12H14O8	3.0242	Benzoic acids and derivatives
Dethiobiotin	neg	235.108	C10H18N2O3	2.9334	Fatty acids and conjugates
(2R,2'S)-Isobuteine	neg	459.113	C7H13NO4S	2.8644	Amino acids, peptides, and analogues
(1R,6R)-6-hydroxy-2-succinylcyclohexa-2,4-diene-1-carboxylate	neg	285.061	C11H12O6	2.7536	Gamma-keto acids and derivatives
1-O-Caffeoylglucose	neg	341.087	C15H18O9	2.7311	Hydroxycinnamic acids and derivatives
Pisatoside	neg	282.061	C10H15NO7	2.7089	Carbohydrates and carbohydrate conjugates
L-Tryptophan	neg	203.081	C11H12N2O2	2.6861	Indolyl carboxylic acids and derivatives
Thermophillin	neg	149.023	C8H8O4	2.4124	Carbonyl compounds
N5-(4-Methoxybenzyl)glutamine	neg	265.118	C13H18N2O4	2.3896	Amino acids, peptides, and analogues
(Z)-2-Methyl-2-butene-1,4-diol 4-O-beta-D-Glucopyranoside	neg	309.118	C11H20O7	2.0024	Fatty acyl glycosides
3-Hydroxy-3-methylglutarate	neg	161.044	C6H10O5	1.1164	Fatty acids and conjugates
5-Thymidylic acid	neg	367.056	C10H15N2O8P	0.9853	Pyrimidine deoxyribonucleotides
Sarmentosin	neg	274.092	C11H17NO7	0.8766	Fatty acyl glycosides
(S)-5-Amino-3-oxohexanoate	neg	190.071	C6H11NO3	0.8542	Medium-chain keto acids and derivatives
O-Acetyl-L-homoserine	neg	160.06	C6H11NO4	0.681	Amino acids, peptides, and analogues
Inosine	neg	267.071	C10H12N4O5	0.641	Not Available
Artecanin	neg	323.113	C15H18O5	6.0559	Terpene lactones
D-Galactose	neg	215.031	C6H12O6	0.5998	Carbohydrates and carbohydrate conjugates
D-Ribose	neg	195.05	C5H10O5	0.6211	Carbohydrates and carbohydrate conjugates
Dehydroascorbic acid	neg	173.008	C6H6O6	4.1242	Gamma butyrolactones
Isocitric Acid	neg	173.008	C6H8O7	3.9481	Tricarboxylic acids and derivatives
Nobiletin	neg	447.133	C21H22O8	11.4419	O-methylated flavonoids
Sedoheptulose	neg	245.042	C7H14O7	0.5998	Carbohydrates and carbohydrate conjugates

## Sheet: Table S2
Table S2. KEGG enrichment analysis of all differentially accumalted metabolites
Treatment	Pathway_ID	Pathway Description	Database	Enrich Factor	Ratio_in_study	Ratio_in_pop	P_value	P_adjust	First Category	Second Category			Treatment	Pathway_ID	Pathway Description	Database	Enrich Factor	Ratio_in_study	Ratio_in_pop	P_value	P_adjust	First Category	Second Category
HSHR_HSLR_S	map01232	Nucleotide metabolism	KEGG PATHWAY	0.12069	7/69	58/6496	2.19e-06	0.0001139	Metabolism	Global and overview maps			HSHR_HSLR_R	map01240	Biosynthesis of cofactors	KEGG PATHWAY	0.0334347	11/63	329/6496	0.0002737	0.01642	Metabolism	Global and overview maps
HSHR_HSLR_S	map00240	Pyrimidine metabolism	KEGG PATHWAY	0.109375	7/69	64/6496	4.3e-06	0.0001119	Metabolism	Nucleotide metabolism			HSHR_HSLR_R	map00020	Citrate cycle (TCA cycle)	KEGG PATHWAY	0.15	3/63	20/6496	0.0008811	0.02643	Metabolism	Carbohydrate metabolism
HSHR_HSLR_S	map02010	ABC transporters	KEGG PATHWAY	0.057971	8/69	138/6496	9.5e-05	0.001646	Environmental Information Processing	Membrane transport			HSHR_HSLR_R	map00310	Lysine degradation	KEGG PATHWAY	0.0714286	4/63	56/6496	0.002023	0.04046	Metabolism	Amino acid metabolism
HSHR_HSLR_S	map00052	Galactose metabolism	KEGG PATHWAY	0.108696	5/69	46/6496	0.0001142	0.001485	Metabolism	Carbohydrate metabolism			HSHR_HSLR_R	map00250	Alanine, aspartate and glutamate metabolism	KEGG PATHWAY	0.107143	3/63	28/6496	0.002396	0.03594	Metabolism	Amino acid metabolism
HSHR_HSLR_S	map00770	Pantothenate and CoA biosynthesis	KEGG PATHWAY	0.133333	4/69	30/6496	0.0002595	0.002698	Metabolism	Metabolism of cofactors and vitamins			HSHR_HSLR_R	map00590	Arachidonic acid metabolism	KEGG PATHWAY	0.0506329	4/63	79/6496	0.007012	0.08415	Metabolism	Lipid metabolism
HSHR_HSLR_S	map00410	beta-Alanine metabolism	KEGG PATHWAY	0.125	4/69	32/6496	0.000335	0.002904	Metabolism	Metabolism of other amino acids			HSHR_HSLR_R	map00592	alpha-Linolenic acid metabolism	KEGG PATHWAY	0.0681818	3/63	44/6496	0.008677	0.08677	Metabolism	Lipid metabolism
HSHR_HSLR_S	map00944	Flavone and flavonol biosynthesis	KEGG PATHWAY	0.0784314	4/69	51/6496	0.002001	0.01486	Metabolism	Biosynthesis of other secondary metabolites			HSHR_HSLR_R	map00053	Ascorbate and aldarate metabolism	KEGG PATHWAY	0.0526316	3/63	57/6496	0.01754	0.1504	Metabolism	Carbohydrate metabolism
HSHR_HSLR_S	map00310	Lysine degradation	KEGG PATHWAY	0.0714286	4/69	56/6496	0.002826	0.01837	Metabolism	Amino acid metabolism			HSHR_HSLR_R	map00040	Pentose and glucuronate interconversions	KEGG PATHWAY	0.0517241	3/63	58/6496	0.01837	0.1378	Metabolism	Carbohydrate metabolism
HSHR_HSLR_S	map00591	Linoleic acid metabolism	KEGG PATHWAY	0.107143	3/69	28/6496	0.003107	0.01795	Metabolism	Lipid metabolism			HSHR_HSLR_R	map00290	Valine, leucine and isoleucine biosynthesis	KEGG PATHWAY	0.0869565	2/63	23/6496	0.02055	0.137	Metabolism	Amino acid metabolism
HSHR_HSLR_S	map00300	Lysine biosynthesis	KEGG PATHWAY	0.0857143	3/69	35/6496	0.005887	0.03061	Metabolism	Amino acid metabolism			HSHR_HSLR_R	map00630	Glyoxylate and dicarboxylate metabolism	KEGG PATHWAY	0.046875	3/63	64/6496	0.02381	0.1429	Metabolism	Carbohydrate metabolism
HSHR_HSLR_S	map00360	Phenylalanine metabolism	KEGG PATHWAY	0.0612245	3/69	49/6496	0.01491	0.0705	Metabolism	Amino acid metabolism			HSHR_HSLR_R	map00591	Linoleic acid metabolism	KEGG PATHWAY	0.0714286	2/63	28/6496	0.02976	0.1623	Metabolism	Lipid metabolism
HSHR_HSLR_S	map00470	D-Amino acid metabolism	KEGG PATHWAY	0.0434783	3/69	69/6496	0.03652	0.1583	Metabolism	Metabolism of other amino acids			HSHR_HSLR_R	map00770	Pantothenate and CoA biosynthesis	KEGG PATHWAY	0.0666667	2/63	30/6496	0.03383	0.1692	Metabolism	Metabolism of cofactors and vitamins
HSHR_HSLR_S	map00960	Tropane, piperidine and pyridine alkaloid biosynthesis	KEGG PATHWAY	0.0416667	3/69	72/6496	0.04066	0.1626	Metabolism	Biosynthesis of other secondary metabolites			HSHR_HSLR_R	map00996	Biosynthesis of various alkaloids	KEGG PATHWAY	0.0394737	3/63	76/6496	0.03704	0.171	Metabolism	Biosynthesis of other secondary metabolites
HSHR_LSHR_S	map00940	Phenylpropanoid biosynthesis	KEGG PATHWAY	0.12069	7/76	58/6496	4.228e-06	0.0002748	Metabolism	Biosynthesis of other secondary metabolites			HSHR_HSLR_R	map00660	C5-Branched dibasic acid metabolism	KEGG PATHWAY	0.0571429	2/63	35/6496	0.04487	0.1923	Metabolism	Carbohydrate metabolism
HSHR_LSHR_S	map00350	Tyrosine metabolism	KEGG PATHWAY	0.0897436	7/76	78/6496	3.082e-05	0.001002	Metabolism	Amino acid metabolism			HSHR_HSLR_R	map00300	Lysine biosynthesis	KEGG PATHWAY	0.0571429	2/63	35/6496	0.04487	0.1923	Metabolism	Amino acid metabolism
HSHR_LSHR_S	map00310	Lysine degradation	KEGG PATHWAY	0.107143	6/76	56/6496	4.288e-05	0.0009291	Metabolism	Amino acid metabolism			HSHR_LSHR_R	map04075	Plant hormone signal transduction	KEGG PATHWAY	0.166667	2/37	12/6496	0.00201	0.08442	Environmental Information Processing	Signal transduction
HSHR_LSHR_S	map00240	Pyrimidine metabolism	KEGG PATHWAY	0.09375	6/76	64/6496	9.195e-05	0.001494	Metabolism	Nucleotide metabolism			HSHR_LSHR_R	map00360	Phenylalanine metabolism	KEGG PATHWAY	0.0612245	3/37	49/6496	0.002617	0.05496	Metabolism	Amino acid metabolism
HSHR_LSHR_S	map00360	Phenylalanine metabolism	KEGG PATHWAY	0.102041	5/76	49/6496	0.0002449	0.003184	Metabolism	Amino acid metabolism			HSHR_LSHR_R	map00290	Valine, leucine and isoleucine biosynthesis	KEGG PATHWAY	0.0869565	2/37	23/6496	0.007408	0.1037	Metabolism	Amino acid metabolism
HSHR_LSHR_S	map01240	Biosynthesis of cofactors	KEGG PATHWAY	0.0334347	11/76	329/6496	0.001413	0.01531	Metabolism	Global and overview maps			HSHR_LSHR_R	map00410	beta-Alanine metabolism	KEGG PATHWAY	0.0625	2/37	32/6496	0.01406	0.1477	Metabolism	Metabolism of other amino acids
HSHR_LSHR_S	map00999	Biosynthesis of various plant secondary metabolites	KEGG PATHWAY	0.0469799	7/76	149/6496	0.001688	0.01568	Metabolism	Biosynthesis of other secondary metabolites			HSHR_LSHR_R	map00592	alpha-Linolenic acid metabolism	KEGG PATHWAY	0.0454545	2/37	44/6496	0.0257	0.2159	Metabolism	Lipid metabolism
HSHR_LSHR_S	map00052	Galactose metabolism	KEGG PATHWAY	0.0869565	4/76	46/6496	0.001946	0.01581	Metabolism	Carbohydrate metabolism			HSHR_LSLR_R	map01232	Nucleotide metabolism	KEGG PATHWAY	0.12069	7/73	58/6496	3.217e-06	0.0001834	Metabolism	Global and overview maps
HSHR_LSHR_S	map00040	Pentose and glucuronate interconversions	KEGG PATHWAY	0.0689655	4/76	58/6496	0.004553	0.03289	Metabolism	Carbohydrate metabolism			HSHR_LSLR_R	map00230	Purine metabolism	KEGG PATHWAY	0.0792079	8/73	101/6496	1.509e-05	0.00043	Metabolism	Nucleotide metabolism
HSHR_LSHR_S	map02010	ABC transporters	KEGG PATHWAY	0.0434783	6/76	138/6496	0.005329	0.03464	Environmental Information Processing	Membrane transport			HSHR_LSLR_R	map00944	Flavone and flavonol biosynthesis	KEGG PATHWAY	0.117647	6/73	51/6496	1.975e-05	0.0003752	Metabolism	Biosynthesis of other secondary metabolites
HSHR_LSHR_S	map00400	Phenylalanine, tyrosine and tryptophan biosynthesis	KEGG PATHWAY	0.0857143	3/76	35/6496	0.007699	0.04549	Metabolism	Amino acid metabolism			HSHR_LSLR_R	map00591	Linoleic acid metabolism	KEGG PATHWAY	0.107143	3/73	28/6496	0.003646	0.05196	Metabolism	Lipid metabolism
HSHR_LSHR_S	map00470	D-Amino acid metabolism	KEGG PATHWAY	0.057971	4/76	69/6496	0.008425	0.04564	Metabolism	Metabolism of other amino acids			HSHR_LSLR_R	map02010	ABC transporters	KEGG PATHWAY	0.0434783	6/73	138/6496	0.004369	0.04981	Environmental Information Processing	Membrane transport
HSHR_LSHR_S	map00130	Ubiquinone and other terpenoid-quinone biosynthesis	KEGG PATHWAY	0.056338	4/76	71/6496	0.009305	0.04652	Metabolism	Metabolism of cofactors and vitamins			HSHR_LSLR_R	map00330	Arginine and proline metabolism	KEGG PATHWAY	0.057971	4/73	69/6496	0.007319	0.06953	Metabolism	Amino acid metabolism
HSHR_LSHR_S	map00261	Monobactam biosynthesis	KEGG PATHWAY	0.0769231	3/76	39/6496	0.0104	0.04828	Metabolism	Biosynthesis of other secondary metabolites			HSHR_LSLR_R	map01240	Biosynthesis of cofactors	KEGG PATHWAY	0.0273556	9/73	329/6496	0.01089	0.0887	Metabolism	Global and overview maps
HSHR_LSHR_S	map00592	alpha-Linolenic acid metabolism	KEGG PATHWAY	0.0681818	3/76	44/6496	0.01445	0.06264	Metabolism	Lipid metabolism			HSHR_LSLR_R	map00380	Tryptophan metabolism	KEGG PATHWAY	0.0481928	4/73	83/6496	0.01384	0.09858	Metabolism	Amino acid metabolism
HSHR_LSHR_S	map00460	Cyanoamino acid metabolism	KEGG PATHWAY	0.0666667	3/76	45/6496	0.01536	0.0624	Metabolism	Metabolism of other amino acids			HSHR_LSLR_R	map00360	Phenylalanine metabolism	KEGG PATHWAY	0.0612245	3/73	49/6496	0.01734	0.1098	Metabolism	Amino acid metabolism
HSHR_LSHR_S	map00020	Citrate cycle (TCA cycle)	KEGG PATHWAY	0.1	2/76	20/6496	0.0224	0.08564	Metabolism	Carbohydrate metabolism			HSHR_LSLR_R	map00290	Valine, leucine and isoleucine biosynthesis	KEGG PATHWAY	0.0869565	2/73	23/6496	0.02706	0.1543	Metabolism	Amino acid metabolism
HSHR_LSHR_S	map00970	Aminoacyl-tRNA biosynthesis	KEGG PATHWAY	0.0576923	3/76	52/6496	0.02257	0.08151	Genetic Information Processing	Translation			HSHR_LSLR_R	map00073	Cutin, suberine and wax biosynthesis	KEGG PATHWAY	0.0740741	2/73	27/6496	0.03648	0.189	Metabolism	Lipid metabolism
HSHR_LSHR_S	map00053	Ascorbate and aldarate metabolism	KEGG PATHWAY	0.0526316	3/76	57/6496	0.02868	0.0981	Metabolism	Carbohydrate metabolism			HSHR_LSLR_R	map00250	Alanine, aspartate and glutamate metabolism	KEGG PATHWAY	0.0714286	2/73	28/6496	0.03901	0.1853	Metabolism	Amino acid metabolism
HSHR_LSHR_S	map01232	Nucleotide metabolism	KEGG PATHWAY	0.0517241	3/76	58/6496	0.02999	0.09748	Metabolism	Global and overview maps			HSHR_LSLR_R	map00770	Pantothenate and CoA biosynthesis	KEGG PATHWAY	0.0666667	2/73	30/6496	0.04425	0.194	Metabolism	Metabolism of cofactors and vitamins
HSHR_LSHR_S	map00630	Glyoxylate and dicarboxylate metabolism	KEGG PATHWAY	0.046875	3/76	64/6496	0.03855	0.1193	Metabolism	Carbohydrate metabolism			HSHR_LSLR_R	map00332	Carbapenem biosynthesis	KEGG PATHWAY	0.0625	2/73	32/6496	0.04974	0.2025	Metabolism	Biosynthesis of other secondary metabolites
HSHR_LSHR_S	map00250	Alanine, aspartate and glutamate metabolism	KEGG PATHWAY	0.0714286	2/76	28/6496	0.04197	0.124	Metabolism	Amino acid metabolism			HSLR_LSLR_R	map01232	Nucleotide metabolism	KEGG PATHWAY	0.137931	8/65	58/6496	8.346e-08	4.173e-06	Metabolism	Global and overview maps
HSHR_LSHR_S	map00591	Linoleic acid metabolism	KEGG PATHWAY	0.0714286	2/76	28/6496	0.04197	0.124	Metabolism	Lipid metabolism			HSLR_LSLR_R	map00330	Arginine and proline metabolism	KEGG PATHWAY	0.101449	7/65	69/6496	4.781e-06	0.0001195	Metabolism	Amino acid metabolism
HSHR_LSHR_S	map00270	Cysteine and methionine metabolism	KEGG PATHWAY	0.0447761	3/76	67/6496	0.04324	0.1171	Metabolism	Amino acid metabolism			HSLR_LSLR_R	map00944	Flavone and flavonol biosynthesis	KEGG PATHWAY	0.117647	6/65	51/6496	1.005e-05	0.0001675	Metabolism	Biosynthesis of other secondary metabolites
HSHR_LSHR_S	map00330	Arginine and proline metabolism	KEGG PATHWAY	0.0434783	3/76	69/6496	0.04652	0.121	Metabolism	Amino acid metabolism			HSLR_LSLR_R	map00230	Purine metabolism	KEGG PATHWAY	0.0693069	7/65	101/6496	5.929e-05	0.0007411	Metabolism	Nucleotide metabolism
HSHR_LSLR_S	map01232	Nucleotide metabolism	KEGG PATHWAY	0.137931	8/86	58/6496	7.591e-07	5.01e-05	Metabolism	Global and overview maps			HSLR_LSLR_R	map00591	Linoleic acid metabolism	KEGG PATHWAY	0.142857	4/65	28/6496	0.0001561	0.001561	Metabolism	Lipid metabolism
HSHR_LSLR_S	map00944	Flavone and flavonol biosynthesis	KEGG PATHWAY	0.137255	7/86	51/6496	4.024e-06	0.0001328	Metabolism	Biosynthesis of other secondary metabolites			HSLR_LSLR_R	map02010	ABC transporters	KEGG PATHWAY	0.0434783	6/65	138/6496	0.002434	0.02029	Environmental Information Processing	Membrane transport
HSHR_LSLR_S	map00940	Phenylpropanoid biosynthesis	KEGG PATHWAY	0.12069	7/86	58/6496	9.698e-06	0.0002134	Metabolism	Biosynthesis of other secondary metabolites			HSLR_LSLR_R	map00300	Lysine biosynthesis	KEGG PATHWAY	0.0857143	3/65	35/6496	0.004981	0.03558	Metabolism	Amino acid metabolism
HSHR_LSLR_S	map00360	Phenylalanine metabolism	KEGG PATHWAY	0.122449	6/86	49/6496	4.003e-05	0.0006605	Metabolism	Amino acid metabolism			HSLR_LSLR_R	map00380	Tryptophan metabolism	KEGG PATHWAY	0.0481928	4/65	83/6496	0.009292	0.05807	Metabolism	Amino acid metabolism
HSHR_LSLR_S	map02010	ABC transporters	KEGG PATHWAY	0.0652174	9/86	138/6496	7.797e-05	0.001029	Environmental Information Processing	Membrane transport			HSLR_LSLR_R	map00310	Lysine degradation	KEGG PATHWAY	0.0535714	3/65	56/6496	0.01818	0.101	Metabolism	Amino acid metabolism
HSHR_LSLR_S	map00240	Pyrimidine metabolism	KEGG PATHWAY	0.09375	6/86	64/6496	0.0001832	0.002015	Metabolism	Nucleotide metabolism			HSLR_LSLR_R	map00290	Valine, leucine and isoleucine biosynthesis	KEGG PATHWAY	0.0869565	2/65	23/6496	0.02179	0.1089	Metabolism	Amino acid metabolism
HSHR_LSLR_S	map00052	Galactose metabolism	KEGG PATHWAY	0.108696	5/86	46/6496	0.0003236	0.003051	Metabolism	Carbohydrate metabolism			HSLR_LSLR_R	map00943	Isoflavonoid biosynthesis	KEGG PATHWAY	0.046875	3/65	64/6496	0.02584	0.1174	Metabolism	Biosynthesis of other secondary metabolites
HSHR_LSLR_S	map00230	Purine metabolism	KEGG PATHWAY	0.0693069	7/86	101/6496	0.0003506	0.002892	Metabolism	Nucleotide metabolism			HSLR_LSLR_R	map00240	Pyrimidine metabolism	KEGG PATHWAY	0.046875	3/65	64/6496	0.02584	0.1174	Metabolism	Nucleotide metabolism
HSHR_LSLR_S	map00350	Tyrosine metabolism	KEGG PATHWAY	0.0769231	6/86	78/6496	0.0005413	0.00397	Metabolism	Amino acid metabolism			HSLR_LSLR_R	map00770	Pantothenate and CoA biosynthesis	KEGG PATHWAY	0.0666667	2/65	30/6496	0.03583	0.1378	Metabolism	Metabolism of cofactors and vitamins
HSHR_LSLR_S	map01240	Biosynthesis of cofactors	KEGG PATHWAY	0.0334347	11/86	329/6496	0.003846	0.02539	Metabolism	Global and overview maps			HSLR_LSLR_R	map00941	Flavonoid biosynthesis	KEGG PATHWAY	0.0405405	3/65	74/6496	0.03748	0.1339	Metabolism	Biosynthesis of other secondary metabolites
HSHR_LSLR_S	map00310	Lysine degradation	KEGG PATHWAY	0.0714286	4/86	56/6496	0.006232	0.03739	Metabolism	Amino acid metabolism			HSLR_LSLR_R	map00410	beta-Alanine metabolism	KEGG PATHWAY	0.0625	2/65	32/6496	0.04034	0.1345	Metabolism	Metabolism of other amino acids
HSHR_LSLR_S	map00770	Pantothenate and CoA biosynthesis	KEGG PATHWAY	0.1	3/86	30/6496	0.007028	0.03865	Metabolism	Metabolism of cofactors and vitamins			HSLR_LSLR_R	map00400	Phenylalanine, tyrosine and tryptophan biosynthesis	KEGG PATHWAY	0.0571429	2/65	35/6496	0.04747	0.1484	Metabolism	Amino acid metabolism
HSHR_LSLR_S	map00040	Pentose and glucuronate interconversions	KEGG PATHWAY	0.0689655	4/86	58/6496	0.007056	0.03582	Metabolism	Carbohydrate metabolism			LSHR_LSLR_R	map00944	Flavone and flavonol biosynthesis	KEGG PATHWAY	0.117647	6/71	51/6496	1.681e-05	0.001009	Metabolism	Biosynthesis of other secondary metabolites
HSHR_LSLR_S	map00410	beta-Alanine metabolism	KEGG PATHWAY	0.09375	3/86	32/6496	0.008424	0.03971	Metabolism	Metabolism of other amino acids			LSHR_LSLR_R	map00230	Purine metabolism	KEGG PATHWAY	0.0594059	6/71	101/6496	0.0007702	0.02311	Metabolism	Nucleotide metabolism
HSHR_LSLR_S	map00400	Phenylalanine, tyrosine and tryptophan biosynthesis	KEGG PATHWAY	0.0857143	3/86	35/6496	0.0108	0.04754	Metabolism	Amino acid metabolism			LSHR_LSLR_R	map00310	Lysine degradation	KEGG PATHWAY	0.0714286	4/71	56/6496	0.003136	0.06273	Metabolism	Amino acid metabolism
HSHR_LSLR_S	map00330	Arginine and proline metabolism	KEGG PATHWAY	0.057971	4/86	69/6496	0.01289	0.05316	Metabolism	Amino acid metabolism			LSHR_LSLR_R	map01232	Nucleotide metabolism	KEGG PATHWAY	0.0689655	4/71	58/6496	0.003564	0.05346	Metabolism	Global and overview maps
HSHR_LSLR_S	map00470	D-Amino acid metabolism	KEGG PATHWAY	0.057971	4/86	69/6496	0.01289	0.05316	Metabolism	Metabolism of other amino acids			LSHR_LSLR_R	map04075	Plant hormone signal transduction	KEGG PATHWAY	0.166667	2/71	12/6496	0.007243	0.08691	Environmental Information Processing	Signal transduction
HSHR_LSLR_S	map00130	Ubiquinone and other terpenoid-quinone biosynthesis	KEGG PATHWAY	0.056338	4/86	71/6496	0.0142	0.05206	Metabolism	Metabolism of cofactors and vitamins			LSHR_LSLR_R	map00908	Zeatin biosynthesis	KEGG PATHWAY	0.0769231	3/71	39/6496	0.008629	0.08629	Metabolism	Metabolism of terpenoids and polyketides
HSHR_LSLR_S	map00261	Monobactam biosynthesis	KEGG PATHWAY	0.0769231	3/86	39/6496	0.01453	0.05046	Metabolism	Biosynthesis of other secondary metabolites			LSHR_LSLR_R	map00380	Tryptophan metabolism	KEGG PATHWAY	0.0481928	4/71	83/6496	0.01259	0.1079	Metabolism	Amino acid metabolism
HSHR_LSLR_S	map00020	Citrate cycle (TCA cycle)	KEGG PATHWAY	0.1	2/86	20/6496	0.0282	0.09307	Metabolism	Carbohydrate metabolism			LSHR_LSLR_R	map00052	Galactose metabolism	KEGG PATHWAY	0.0652174	3/71	46/6496	0.01358	0.1018	Metabolism	Carbohydrate metabolism
HSHR_LSLR_S	map00564	Glycerophospholipid metabolism	KEGG PATHWAY	0.0535714	3/86	56/6496	0.03756	0.118	Metabolism	Lipid metabolism			LSHR_LSLR_R	map00020	Citrate cycle (TCA cycle)	KEGG PATHWAY	0.1	2/71	20/6496	0.01971	0.1314	Metabolism	Carbohydrate metabolism
HSHR_LSLR_S	map00053	Ascorbate and aldarate metabolism	KEGG PATHWAY	0.0526316	3/86	57/6496	0.03928	0.1178	Metabolism	Carbohydrate metabolism			LSHR_LSLR_R	map00053	Ascorbate and aldarate metabolism	KEGG PATHWAY	0.0526316	3/71	57/6496	0.02404	0.1442	Metabolism	Carbohydrate metabolism
HSLR_LSLR_S	map00330	Arginine and proline metabolism	KEGG PATHWAY	0.0869565	6/77	69/6496	0.000151	0.008908	Metabolism	Amino acid metabolism			LSHR_LSLR_R	map00040	Pentose and glucuronate interconversions	KEGG PATHWAY	0.0517241	3/71	58/6496	0.02516	0.1372	Metabolism	Carbohydrate metabolism
HSLR_LSLR_S	map00350	Tyrosine metabolism	KEGG PATHWAY	0.0769231	6/77	78/6496	0.0002973	0.008771	Metabolism	Amino acid metabolism			LSHR_LSLR_R	map00290	Valine, leucine and isoleucine biosynthesis	KEGG PATHWAY	0.0869565	2/71	23/6496	0.0257	0.1285	Metabolism	Amino acid metabolism
HSLR_LSLR_S	map00310	Lysine degradation	KEGG PATHWAY	0.0892857	5/77	56/6496	0.0004892	0.00962	Metabolism	Amino acid metabolism			LSHR_LSLR_R	map01240	Biosynthesis of cofactors	KEGG PATHWAY	0.0243161	8/71	329/6496	0.02622	0.121	Metabolism	Global and overview maps
HSLR_LSLR_S	map01232	Nucleotide metabolism	KEGG PATHWAY	0.0862069	5/77	58/6496	0.0005761	0.008497	Metabolism	Global and overview maps			LSHR_LSLR_R	map00943	Isoflavonoid biosynthesis	KEGG PATHWAY	0.046875	3/71	64/6496	0.03244	0.139	Metabolism	Biosynthesis of other secondary metabolites
HSLR_LSLR_S	map00940	Phenylpropanoid biosynthesis	KEGG PATHWAY	0.0862069	5/77	58/6496	0.0005761	0.008497	Metabolism	Biosynthesis of other secondary metabolites			LSHR_LSLR_R	map00073	Cutin, suberine and wax biosynthesis	KEGG PATHWAY	0.0740741	2/71	27/6496	0.03467	0.1387	Metabolism	Lipid metabolism
HSLR_LSLR_S	map00240	Pyrimidine metabolism	KEGG PATHWAY	0.078125	5/77	64/6496	0.0009071	0.00892	Metabolism	Nucleotide metabolism			LSHR_LSLR_R	map00591	Linoleic acid metabolism	KEGG PATHWAY	0.0714286	2/71	28/6496	0.03708	0.1391	Metabolism	Lipid metabolism
HSLR_LSLR_S	map00270	Cysteine and methionine metabolism	KEGG PATHWAY	0.0746269	5/77	67/6496	0.001118	0.00942	Metabolism	Amino acid metabolism			LSHR_LSLR_R	map00250	Alanine, aspartate and glutamate metabolism	KEGG PATHWAY	0.0714286	2/71	28/6496	0.03708	0.1391	Metabolism	Amino acid metabolism
HSLR_LSLR_S	map00470	D-Amino acid metabolism	KEGG PATHWAY	0.0724638	5/77	69/6496	0.001277	0.009417	Metabolism	Metabolism of other amino acids			LSHR_LSLR_R	map00770	Pantothenate and CoA biosynthesis	KEGG PATHWAY	0.0666667	2/71	30/6496	0.04208	0.1403	Metabolism	Metabolism of cofactors and vitamins
HSLR_LSLR_S	map00130	Ubiquinone and other terpenoid-quinone biosynthesis	KEGG PATHWAY	0.0704225	5/77	71/6496	0.001452	0.009521	Metabolism	Metabolism of cofactors and vitamins			LSHR_LSLR_R	map00941	Flavonoid biosynthesis	KEGG PATHWAY	0.0405405	3/71	74/6496	0.04675	0.1476	Metabolism	Biosynthesis of other secondary metabolites
HSLR_LSLR_S	map01240	Biosynthesis of cofactors	KEGG PATHWAY	0.0334347	11/77	329/6496	0.001576	0.009298	Metabolism	Global and overview maps
HSLR_LSLR_S	map00250	Alanine, aspartate and glutamate metabolism	KEGG PATHWAY	0.107143	3/77	28/6496	0.004239	0.02274	Metabolism	Amino acid metabolism
HSLR_LSLR_S	map02010	ABC transporters	KEGG PATHWAY	0.0434783	6/77	138/6496	0.00568	0.02793	Environmental Information Processing	Membrane transport
HSLR_LSLR_S	map00410	beta-Alanine metabolism	KEGG PATHWAY	0.09375	3/77	32/6496	0.006204	0.02816	Metabolism	Metabolism of other amino acids
HSLR_LSLR_S	map00300	Lysine biosynthesis	KEGG PATHWAY	0.0857143	3/77	35/6496	0.007982	0.03364	Metabolism	Amino acid metabolism
HSLR_LSLR_S	map00400	Phenylalanine, tyrosine and tryptophan biosynthesis	KEGG PATHWAY	0.0857143	3/77	35/6496	0.007982	0.03364	Metabolism	Amino acid metabolism
HSLR_LSLR_S	map00908	Zeatin biosynthesis	KEGG PATHWAY	0.0769231	3/77	39/6496	0.01077	0.03973	Metabolism	Metabolism of terpenoids and polyketides
HSLR_LSLR_S	map00261	Monobactam biosynthesis	KEGG PATHWAY	0.0769231	3/77	39/6496	0.01077	0.03973	Metabolism	Biosynthesis of other secondary metabolites
HSLR_LSLR_S	map00785	Lipoic acid metabolism	KEGG PATHWAY	0.0681818	3/77	44/6496	0.01497	0.04907	Metabolism	Metabolism of cofactors and vitamins
HSLR_LSLR_S	map00052	Galactose metabolism	KEGG PATHWAY	0.0652174	3/77	46/6496	0.01687	0.05239	Metabolism	Carbohydrate metabolism
HSLR_LSLR_S	map00340	Histidine metabolism	KEGG PATHWAY	0.0638298	3/77	47/6496	0.01787	0.05272	Metabolism	Amino acid metabolism
HSLR_LSLR_S	map00260	Glycine, serine and threonine metabolism	KEGG PATHWAY	0.0625	3/77	48/6496	0.0189	0.05311	Metabolism	Amino acid metabolism
HSLR_LSLR_S	map00360	Phenylalanine metabolism	KEGG PATHWAY	0.0612245	3/77	49/6496	0.01997	0.05355	Metabolism	Amino acid metabolism
HSLR_LSLR_S	map00944	Flavone and flavonol biosynthesis	KEGG PATHWAY	0.0588235	3/77	51/6496	0.0222	0.05694	Metabolism	Biosynthesis of other secondary metabolites
HSLR_LSLR_S	map00020	Citrate cycle (TCA cycle)	KEGG PATHWAY	0.1	2/77	20/6496	0.02295	0.05643	Metabolism	Carbohydrate metabolism
HSLR_LSLR_S	map00053	Ascorbate and aldarate metabolism	KEGG PATHWAY	0.0526316	3/77	57/6496	0.02966	0.06999	Metabolism	Carbohydrate metabolism
HSLR_LSLR_S	map00040	Pentose and glucuronate interconversions	KEGG PATHWAY	0.0517241	3/77	58/6496	0.03102	0.07038	Metabolism	Carbohydrate metabolism
HSLR_LSLR_S	map00230	Purine metabolism	KEGG PATHWAY	0.039604	4/77	101/6496	0.0314	0.06861	Metabolism	Nucleotide metabolism
HSLR_LSLR_S	map00630	Glyoxylate and dicarboxylate metabolism	KEGG PATHWAY	0.046875	3/77	64/6496	0.03983	0.08394	Metabolism	Carbohydrate metabolism
HSLR_LSLR_S	map00770	Pantothenate and CoA biosynthesis	KEGG PATHWAY	0.0666667	2/77	30/6496	0.04872	0.09912	Metabolism	Metabolism of cofactors and vitamins
LSHR_LSLR_S	map00944	Flavone and flavonol biosynthesis	KEGG PATHWAY	0.117647	6/62	51/6496	7.62e-06	0.0004569	Metabolism	Biosynthesis of other secondary metabolites
LSHR_LSLR_S	map01232	Nucleotide metabolism	KEGG PATHWAY	0.0862069	5/62	58/6496	0.0002089	0.006268	Metabolism	Global and overview maps
LSHR_LSLR_S	map02010	ABC transporters	KEGG PATHWAY	0.0507246	7/62	138/6496	0.0003111	0.006222	Environmental Information Processing	Membrane transport
LSHR_LSLR_S	map00470	D-Amino acid metabolism	KEGG PATHWAY	0.0724638	5/62	69/6496	0.0004728	0.007093	Metabolism	Metabolism of other amino acids
LSHR_LSLR_S	map00040	Pentose and glucuronate interconversions	KEGG PATHWAY	0.0689655	4/62	58/6496	0.002172	0.02606	Metabolism	Carbohydrate metabolism
LSHR_LSLR_S	map00400	Phenylalanine, tyrosine and tryptophan biosynthesis	KEGG PATHWAY	0.0857143	3/62	35/6496	0.00436	0.0436	Metabolism	Amino acid metabolism
LSHR_LSLR_S	map00350	Tyrosine metabolism	KEGG PATHWAY	0.0512821	4/62	78/6496	0.006337	0.05431	Metabolism	Amino acid metabolism
LSHR_LSLR_S	map00380	Tryptophan metabolism	KEGG PATHWAY	0.0481928	4/62	83/6496	0.00788	0.0591	Metabolism	Amino acid metabolism
LSHR_LSLR_S	map00592	alpha-Linolenic acid metabolism	KEGG PATHWAY	0.0681818	3/62	44/6496	0.008303	0.05535	Metabolism	Lipid metabolism
LSHR_LSLR_S	map00360	Phenylalanine metabolism	KEGG PATHWAY	0.0612245	3/62	49/6496	0.01117	0.06701	Metabolism	Amino acid metabolism
LSHR_LSLR_S	map00230	Purine metabolism	KEGG PATHWAY	0.039604	4/62	101/6496	0.01542	0.08412	Metabolism	Nucleotide metabolism
LSHR_LSLR_S	map00310	Lysine degradation	KEGG PATHWAY	0.0535714	3/62	56/6496	0.01603	0.08016	Metabolism	Amino acid metabolism
LSHR_LSLR_S	map00053	Ascorbate and aldarate metabolism	KEGG PATHWAY	0.0526316	3/62	57/6496	0.01681	0.07758	Metabolism	Carbohydrate metabolism
LSHR_LSLR_S	map00940	Phenylpropanoid biosynthesis	KEGG PATHWAY	0.0517241	3/62	58/6496	0.01761	0.07546	Metabolism	Biosynthesis of other secondary metabolites
LSHR_LSLR_S	map00220	Arginine biosynthesis	KEGG PATHWAY	0.0869565	2/62	23/6496	0.01994	0.07975	Metabolism	Amino acid metabolism
LSHR_LSLR_S	map00240	Pyrimidine metabolism	KEGG PATHWAY	0.046875	3/62	64/6496	0.02284	0.08564	Metabolism	Nucleotide metabolism
LSHR_LSLR_S	map00591	Linoleic acid metabolism	KEGG PATHWAY	0.0714286	2/62	28/6496	0.02889	0.102	Metabolism	Lipid metabolism
LSHR_LSLR_S	map00960	Tropane, piperidine and pyridine alkaloid biosynthesis	KEGG PATHWAY	0.0416667	3/62	72/6496	0.03099	0.1033	Metabolism	Biosynthesis of other secondary metabolites
LSHR_LSLR_S	map00300	Lysine biosynthesis	KEGG PATHWAY	0.0571429	2/62	35/6496	0.04359	0.1377	Metabolism	Amino acid metabolism

## Sheet: Table S3
Table S3: Differentially accumulated metabolites (DAMs) with FC>1 and VIP>1
ID	Metabolite	Metab ID	VIP_Plsda	P_value	HS_HR_S	LS_LR_S
pos_2566	Semilepidinoside B	metab_2543	2.4139	0.05081	0.6595	-0.6595
pos_3117	Cyanidin 3-rutinoside	metab_3079	2.0637	0.0004722	-0.8809	0.8809
pos_2672	6-Hydroxy-1H-indole-3-acetamide	metab_2646	2.0631	8.208e-05	0.9052	-0.9052
neg_1369	Allantoic Acid	metab_9321	1.942	0.0003165	-0.8878	0.8878
pos_7631	Trans-Aconitic acid	metab_7518	1.939	0.0002282	0.8928	-0.8928
neg_1401	Bergaptol	metab_9353	1.9268	0.002579	0.8384	-0.8384
pos_244	Vanilloloside	metab_243	1.8724	2.015e-05	0.9166	-0.9166
neg_1200	Citric Acid	metab_9156	1.847	7.28e-05	0.9064	-0.9064
neg_4227	Hydroxypelenolide	metab_12076	1.8349	0.0004102	0.8835	-0.8835
neg_5423	2,6-Dimethoxy-1,4-benzoquinone	metab_13218	1.8289	3.064e-05	0.9137	-0.9137
pos_6089	Kaempferol	metab_6021	1.8072	0.002332	-0.8417	0.8417
pos_861	(S)-2-Azetidinecarboxylic acid	metab_859	1.8044	0.0001078	-0.9023	0.9023
pos_2583	Glycerol	metab_2559	1.7783	4.774e-05	-0.9102	0.9102
pos_2585	2,3-Dihydro-3-hydroxy-6-methoxy-2,2-dimethyl-4H-1-benzopyran-4-one	metab_2561	1.7655	7.91e-05	-0.9056	0.9056
pos_2960	L-Theanine	metab_2922	1.7109	0.002218	0.8432	-0.8432
neg_81	2-O-p-Coumaroyl-D-glucose	metab_8057	1.7015	2.235e-05	0.9159	-0.9159
pos_1340	Isorhamnetin-3-O-Neohespeidoside	metab_1337	1.6951	0.002305	-0.842	0.842
neg_1485	Cyclic AMP	metab_9431	1.6452	8.966e-05	-0.9043	0.9043
neg_1191	L-N-(3-Carboxypropyl)glutamine	metab_9147	1.6447	0.01383	-0.7619	0.7619
pos_7289	Salicin	metab_7190	1.6315	0.001818	0.8493	-0.8493
neg_5855	Thermophillin	metab_13615	1.6258	6.494e-05	0.9075	-0.9075
pos_7629	Deoxyloganic acid	metab_7516	1.5625	0.001806	-0.8495	0.8495
pos_2696	Citrusin E	metab_2669	1.5612	0.002443	0.8401	-0.8401
pos_2431	(+/-)-3-(4-Hydroxyphenyl)-1,2-propanediol 4'-O-glucoside	metab_2417	1.5582	0.003613	-0.8265	0.8265
pos_6550	Cyclocalopin C1	metab_6478	1.558	1.2e-06	0.9281	-0.9281
pos_7404	Neosaxitoxin	metab_7300	1.5548	0.002416	0.8405	-0.8405
pos_1301	1-O-Cinnamoyl-beta-D-gentiobiose	metab_1298	1.5534	0.0002961	-0.8889	0.8889
pos_2673	Secologanin	metab_2647	1.5369	0.005526	0.8093	-0.8093
pos_724	Choline Phosphate	metab_723	1.5319	1.871e-05	-0.917	0.917
pos_7363	(2E,4E)-2,7-Dimethyl-2,4-octadienedioic acid	metab_7261	1.5313	0.0004605	-0.8814	0.8814
ID	Metabolite	Metab ID	VIP_Plsda	P_value	HS_HR_R	LS_LR_R
neg_5099	Rutin	metab_12917	3.2489	0.002784	-0.8358	0.8358
pos_3134	Beta-D-Glucopyranosyl anthranilate	metab_3096	3.209	0.0009873	0.8655	-0.8655
pos_6792	Gamma glutamyl ornithine	metab_6705	3.1645	0.0001585	-0.8977	0.8977
pos_5720	Gibberellin A87	metab_5660	3.1314	0.005328	0.8109	-0.8109
pos_2431	(+/-)-3-(4-Hydroxyphenyl)-1,2-propanediol 4'-O-glucoside	metab_2417	2.9956	0.001151	-0.8617	0.8617
pos_7167	N2-Succinoylarginine	metab_7068	2.8724	2.513e-05	-0.9151	0.9151
pos_6484	(S)-3-Mercaptohexyl acetate	metab_6412	2.8403	0.0002928	-0.8891	0.8891
pos_2960	L-Theanine	metab_2922	2.7807	0.0004174	-0.8832	0.8832
pos_2566	Semilepidinoside B	metab_2543	2.6983	0.003395	0.8288	-0.8288
pos_7289	Salicin	metab_7190	2.6664	0.01149	0.7728	-0.7728
pos_3342	ACRL Toxin II	metab_3301	2.5131	0.001488	-0.855	0.855
neg_4855	Eremosulphoxinolide A	metab_12687	2.445	0.0001826	-0.8959	0.8959
pos_5975	2'-O-Methylisoliquiritigenin	metab_5911	2.4152	0.006989	0.7986	-0.7986
neg_1821	(S)-2-Aceto-2-hydroxybutanoic acid	metab_9759	2.4069	3.198e-05	-0.9134	0.9134
neg_2340	5'-((Z)-Feruloyl) 3-(2'-methylarabinosylxylose)	metab_10237	2.3641	0.0001112	-0.902	0.902
pos_7629	Deoxyloganic acid	metab_7516	2.3612	8.646e-05	-0.9047	0.9047
pos_5477	Cucurbitacin B	metab_5420	2.3589	0.001151	0.8617	-0.8617
neg_9	1-O-E-Cinnamoyl-(6-arabinosylglucose)	metab_7985	2.355	1.536e-05	-0.9182	0.9182
neg_1990	Galactan	metab_9915	2.3546	2.803e-06	-0.9257	0.9257
pos_5982	Cinnamic acid	metab_5918	2.352	0.005631	0.8085	-0.8085
pos_2585	2,3-Dihydro-3-hydroxy-6-methoxy-2,2-dimethyl-4H-1-benzopyran-4-one	metab_2561	2.3033	0.0009686	-0.8659	0.8659
pos_2672	6-Hydroxy-1H-indole-3-acetamide	metab_2646	2.2937	0.005212	0.8118	-0.8118
neg_1401	Bergaptol	metab_9353	2.2875	0.01777	-0.7459	0.7459
pos_7001	2-Methoxy-3-methylpyrazine	metab_6907	2.281	0.009798	0.7816	-0.7816
pos_1301	1-O-Cinnamoyl-beta-D-gentiobiose	metab_1298	2.2175	0.000275	-0.89	0.89
neg_5855	Thermophillin	metab_13615	2.2064	0.0006694	0.8741	-0.8741
pos_6810	D-alpha-Aminobutyric acid	metab_6723	2.2014	0.0009311	0.8669	-0.8669
neg_1369	Allantoic Acid	metab_9321	2.19	0.001538	-0.8541	0.8541
pos_244	Vanilloloside	metab_243	2.1575	0.00864	0.7881	-0.7881
pos_6508	Myristicin	metab_6436	2.1496	0.0003501	0.8862	-0.8862

## Sheet: Table S4
Table S4. Quality summary of the read numbers of RNA-seq (Transcriptomic) data
No#	Sample name	Total reads	Raw reads	Raw bases	Clean reads	Clean bases	Error rate(%)	Total mapped	Multiple mapped	Uniquely mapped	Q20(%)	Q30(%)	GC content(%)
1	HS_HR_S_1	50719660	51019452	7703937252	50719660	7612360045	0.0117	49465202(97.53%)	1662462(3.28%)	47802740(94.25%)	98.88	96.55	45.03
2	HS_HR_S_2	48227308	48514178	7325640878	48227308	7248371280	0.0118	47102026(97.67%)	1581489(3.28%)	45520537(94.39%)	98.85	96.43	44.93
3	HS_HR_S_3	47589284	47866620	7227859620	47589284	7154196834	0.0118	46585662(97.89%)	1532093(3.22%)	45053569(94.67%)	98.86	96.46	45.09
4	HS_LR_S_1	42636498	42885168	6475660368	42636498	6407490831	0.0117	41672578(97.74%)	1286125(3.02%)	40386453(94.72%)	98.88	96.55	45.17
5	HS_LR_S_2	46919546	47170178	7122696878	46919546	7054803632	0.0117	45876651(97.78%)	1596723(3.4%)	44279928(94.37%)	98.87	96.5	44.93
6	HS_LR_S_3	45247124	45497410	6870108910	45247124	6798779456	0.0117	41619336(91.98%)	1436074(3.17%)	40183262(88.81%)	98.88	96.53	45.06
7	LS_HR_S_1	41560252	41802934	6312243034	41560252	6248592245	0.0118	40641880(97.79%)	1040319(2.5%)	39601561(95.29%)	98.84	96.41	45.14
8	LS_HR_S_2	42090498	42370550	6397953050	42090498	6340068237	0.012	41196190(97.88%)	969501(2.3%)	40226689(95.57%)	98.72	96.01	44.67
9	LS_HR_S_3	46993930	47271314	7137968414	46993930	7066839301	0.0118	45927327(97.73%)	1197863(2.55%)	44729464(95.18%)	98.85	96.44	45.05
10	LS_LR_S_1	45268020	45540760	6876654760	45268020	6800059993	0.0118	44245656(97.74%)	1120108(2.47%)	43125548(95.27%)	98.86	96.47	45
11	LS_LR_S_2	44101958	44385386	6702193286	44101958	6627479889	0.0118	43164106(97.87%)	1085850(2.46%)	42078256(95.41%)	98.81	96.3	44.62
12	LS_LR_S_3	44444688	44716778	6752233478	44444688	6672533498	0.0118	43523610(97.93%)	1101328(2.48%)	42422282(95.45%)	98.82	96.34	44.94
13	HS_HR_R_1	48409114	48702176	7354028576	48409114	7278479172	0.0117	40874281(84.44%)	1443431(2.98%)	39430850(81.45%)	98.89	96.57	45.22
14	HS_HR_R_2	45178450	45465946	6865357846	45178450	6792825440	0.0118	38252848(84.67%)	1420347(3.14%)	36832501(81.53%)	98.84	96.4	45.2
15	HS_HR_R_3	45886600	46145212	6967927012	45886600	6889042155	0.0118	38920027(84.82%)	1402051(3.06%)	37517976(81.76%)	98.85	96.45	45.36
16	HS_LR_R_1	40415612	40654164	6138778764	40415612	6078834483	0.0117	34277398(84.81%)	1122722(2.78%)	33154676(82.03%)	98.86	96.49	45.44
17	HS_LR_R_2	47795808	48068810	7258390310	47795808	7178057292	0.0117	40119357(83.94%)	1423449(2.98%)	38695908(80.96%)	98.87	96.5	45.25
18	HS_LR_R_3	44587404	44847976	6772044376	44587404	6697627354	0.0118	37689131(84.53%)	1354286(3.04%)	36334845(81.49%)	98.85	96.45	45.25
19	LS_HR_R_1	47198722	47473082	7168435382	47198722	7095183113	0.0117	39768684(84.26%)	1477460(3.13%)	38291224(81.13%)	98.87	96.5	45.53
20	LS_HR_R_2	50152536	50446130	7617365630	50152536	7534479961	0.0118	41726214(83.2%)	1364646(2.72%)	40361568(80.48%)	98.82	96.34	45.16
21	LS_HR_R_3	40857660	41088846	6204415746	40857660	6141762332	0.0118	34287636(83.92%)	1179497(2.89%)	33108139(81.03%)	98.85	96.43	45.22
22	LS_LR_R_1	42034698	42322986	6390770886	42034698	6327933812	0.0118	35513040(84.49%)	1021360(2.43%)	34491680(82.06%)	98.81	96.31	45.28
23	LS_LR_R_2	48237088	48501458	7323720158	48237088	7244308646	0.0117	40738363(84.45%)	1282476(2.66%)	39455887(81.8%)	98.88	96.52	45.34
24	LS_LR_R_3	41843136	42088178	6355314878	41843136	6286437306	0.0118	34359214(82.11%)	1167544(2.79%)	33191670(79.32%)	98.81	96.32	45.27

## Sheet: Table S5
Table S5. KEGG enrichment analysis of all differentially expressed genes
Treatment	Pathway id	Description	Database	Ratio_in_study	Ratio_in_pop	Pvalue	Padjust	First Category	Second Category	Num			Treatment	Pathway id	Description	Database	Ratio_in_study	Ratio_in_pop	Pvalue	Padjust	First Category	Second Category	Num
HSHR_HSLR_S	map00940	Phenylpropanoid biosynthesis	KEGG PATHWAY	25/ 365	136/ 8428	5.92846e-10	5.21705e-08	Metabolism	Biosynthesis of other secondary metabolites	25			HSHR_HSLR_R	map00360	Phenylalanine metabolism	KEGG PATHWAY	12/ 296	106/ 24725	5.60681e-09	5.1022e-07	Metabolism	Amino acid metabolism	12
HSHR_HSLR_S	map00360	Phenylalanine metabolism	KEGG PATHWAY	14/ 365	42/ 8428	1.11618e-09	4.91119e-08	Metabolism	Amino acid metabolism	14			HSHR_HSLR_R	map00940	Phenylpropanoid biosynthesis	KEGG PATHWAY	18/ 296	343/ 24725	1.98858e-07	9.04802e-06	Metabolism	Biosynthesis of other secondary metabolites	18
HSHR_HSLR_S	map00270	Cysteine and methionine metabolism	KEGG PATHWAY	12/ 365	95/ 8428	0.000771397	0.0226277	Metabolism	Amino acid metabolism	12			HSHR_HSLR_R	map00591	Linoleic acid metabolism	KEGG PATHWAY	6/ 296	48/ 24725	2.25055e-05	0.000682667	Metabolism	Lipid metabolism	6
HSHR_HSLR_S	map00280	Valine, leucine and isoleucine degradation	KEGG PATHWAY	8/ 365	47/ 8428	0.000817903	0.0179939	Metabolism	Amino acid metabolism	8			HSHR_HSLR_R	map00130	Ubiquinone and other terpenoid-quinone biosynthesis	KEGG PATHWAY	7/ 296	114/ 24725	0.000453384	0.0103145	Metabolism	Metabolism of cofactors and vitamins	7
HSHR_HSLR_S	map00250	Alanine, aspartate and glutamate metabolism	KEGG PATHWAY	8/ 365	55/ 8428	0.00234322	0.0412407	Metabolism	Amino acid metabolism	8			HSHR_HSLR_R	map00592	alpha-Linolenic acid metabolism	KEGG PATHWAY	5/ 296	89/ 24725	0.00435192	0.0792049	Metabolism	Lipid metabolism	5
HSHR_HSLR_S	map00350	Tyrosine metabolism	KEGG PATHWAY	7/ 365	44/ 8428	0.00258522	0.0379166	Metabolism	Amino acid metabolism	7			HSHR_HSLR_R	map00400	Phenylalanine, tyrosine and tryptophan biosynthesis	KEGG PATHWAY	5/ 296	107/ 24725	0.00937661	0.142212	Metabolism	Amino acid metabolism	5
HSHR_HSLR_S	map00130	Ubiquinone and other terpenoid-quinone biosynthesis	KEGG PATHWAY	7/ 365	44/ 8428	0.00258522	0.0379166	Metabolism	Metabolism of cofactors and vitamins	7			HSHR_HSLR_R	map00565	Ether lipid metabolism	KEGG PATHWAY	4/ 296	77/ 24725	0.013755	0.178816	Metabolism	Lipid metabolism	4
HSHR_HSLR_S	map00950	Isoquinoline alkaloid biosynthesis	KEGG PATHWAY	5/ 365	25/ 8428	0.00384419	0.0422861	Metabolism	Biosynthesis of other secondary metabolites	5			HSHR_HSLR_R	map00950	Isoquinoline alkaloid biosynthesis	KEGG PATHWAY	3/ 296	46/ 24725	0.0176477	0.200743	Metabolism	Biosynthesis of other secondary metabolites	3
HSHR_HSLR_S	map00052	Galactose metabolism	KEGG PATHWAY	7/ 365	49/ 8428	0.00481621	0.0470918	Metabolism	Carbohydrate metabolism	7			HSHR_HSLR_R	map00196	Photosynthesis - antenna proteins	KEGG PATHWAY	3/ 296	50/ 24725	0.0220077	0.222522	Metabolism	Energy metabolism	3
HSHR_HSLR_S	map00996	Biosynthesis of various alkaloids	KEGG PATHWAY	3/ 365	9/ 8428	0.00556765	0.0489954	Metabolism	Biosynthesis of other secondary metabolites	3			HSHR_HSLR_R	map00630	Glyoxylate and dicarboxylate metabolism	KEGG PATHWAY	7/ 296	234/ 24725	0.0230806	0.210033	Metabolism	Carbohydrate metabolism	7
HSHR_HSLR_S	map00500	Starch and sucrose metabolism	KEGG PATHWAY	14/ 365	163/ 8428	0.0110227	0.0881814	Metabolism	Carbohydrate metabolism	14			HSHR_HSLR_R	map00564	Glycerophospholipid metabolism	KEGG PATHWAY	8/ 296	298/ 24725	0.0277461	0.229536	Metabolism	Lipid metabolism	8
HSHR_HSLR_S	map00999	Biosynthesis of various plant secondary metabolites	KEGG PATHWAY	7/ 365	61/ 8428	0.0157346	0.115387	Metabolism	Biosynthesis of other secondary metabolites	7			HSHR_HSLR_R	map00910	Nitrogen metabolism	KEGG PATHWAY	4/ 296	99/ 24725	0.0312688	0.237121	Metabolism	Energy metabolism	4
HSHR_HSLR_S	map00904	Diterpenoid biosynthesis	KEGG PATHWAY	4/ 365	23/ 8428	0.0159433	0.107924	Metabolism	Metabolism of terpenoids and polyketides	4			HSHR_HSLR_R	map00350	Tyrosine metabolism	KEGG PATHWAY	4/ 296	101/ 24725	0.0333015	0.233111	Metabolism	Amino acid metabolism	4
HSHR_HSLR_S	map04075	Plant hormone signal transduction	KEGG PATHWAY	20/ 365	277/ 8428	0.0171023	0.1075	Environmental Information Processing	Signal transduction	20			HSHR_HSLR_R	map00250	Alanine, aspartate and glutamate metabolism	KEGG PATHWAY	6/ 296	208/ 24725	0.0396735	0.257877	Metabolism	Amino acid metabolism	6
HSHR_HSLR_S	map00460	Cyanoamino acid metabolism	KEGG PATHWAY	7/ 365	65/ 8428	0.0216956	0.127281	Metabolism	Metabolism of other amino acids	7			LSHR_LSLR_R	map00940	Phenylpropanoid biosynthesis	KEGG PATHWAY	31/ 586	343/ 24725	2.27918e-10	2.2336e-08	Metabolism	Biosynthesis of other secondary metabolites	31
HSHR_HSLR_S	map00260	Glycine, serine and threonine metabolism	KEGG PATHWAY	7/ 365	66/ 8428	0.0234009	0.128705	Metabolism	Amino acid metabolism	7			LSHR_LSLR_R	map04075	Plant hormone signal transduction	KEGG PATHWAY	45/ 586	816/ 24725	1.61548e-07	7.91584e-06	Environmental Information Processing	Signal transduction	45
HSHR_HSLR_S	map00196	Photosynthesis - antenna proteins	KEGG PATHWAY	3/ 365	18/ 8428	0.0405438	0.209874	Metabolism	Energy metabolism	3			LSHR_LSLR_R	map00360	Phenylalanine metabolism	KEGG PATHWAY	14/ 586	106/ 24725	2.16028e-07	7.05692e-06	Metabolism	Amino acid metabolism	14
HSHR_HSLR_S	map00640	Propanoate metabolism	KEGG PATHWAY	4/ 365	31/ 8428	0.0432727	0.211555	Metabolism	Carbohydrate metabolism	4			LSHR_LSLR_R	map00943	Isoflavonoid biosynthesis	KEGG PATHWAY	5/ 586	10/ 24725	1.67898e-06	4.11351e-05	Metabolism	Biosynthesis of other secondary metabolites	5
LSHR_LSLR_S	map00940	Phenylpropanoid biosynthesis	KEGG PATHWAY	31/ 586	343/ 24725	2.27918e-10	2.2336e-08	Metabolism	Biosynthesis of other secondary metabolites	31			LSHR_LSLR_R	map00950	Isoquinoline alkaloid biosynthesis	KEGG PATHWAY	7/ 586	46/ 24725	9.72685e-05	0.00190646	Metabolism	Biosynthesis of other secondary metabolites	7
LSHR_LSLR_S	map04075	Plant hormone signal transduction	KEGG PATHWAY	45/ 586	816/ 24725	1.61548e-07	7.91584e-06	Environmental Information Processing	Signal transduction	45			LSHR_LSLR_R	map00945	Stilbenoid, diarylheptanoid and gingerol biosynthesis	KEGG PATHWAY	6/ 586	33/ 24725	0.00011094	0.00181202	Metabolism	Biosynthesis of other secondary metabolites	6
LSHR_LSLR_S	map00360	Phenylalanine metabolism	KEGG PATHWAY	14/ 586	106/ 24725	2.16028e-07	7.05692e-06	Metabolism	Amino acid metabolism	14			LSHR_LSLR_R	map00941	Flavonoid biosynthesis	KEGG PATHWAY	7/ 586	47/ 24725	0.000111977	0.00156768	Metabolism	Biosynthesis of other secondary metabolites	7
LSHR_LSLR_S	map00943	Isoflavonoid biosynthesis	KEGG PATHWAY	5/ 586	10/ 24725	1.67898e-06	4.11351e-05	Metabolism	Biosynthesis of other secondary metabolites	5			LSHR_LSLR_R	map00906	Carotenoid biosynthesis	KEGG PATHWAY	10/ 586	109/ 24725	0.000270003	0.00330754	Metabolism	Metabolism of terpenoids and polyketides	10
LSHR_LSLR_S	map00950	Isoquinoline alkaloid biosynthesis	KEGG PATHWAY	7/ 586	46/ 24725	9.72685e-05	0.00190646	Metabolism	Biosynthesis of other secondary metabolites	7			LSHR_LSLR_R	map00196	Photosynthesis - antenna proteins	KEGG PATHWAY	6/ 586	50/ 24725	0.00113268	0.0123336	Metabolism	Energy metabolism	6
LSHR_LSLR_S	map00945	Stilbenoid, diarylheptanoid and gingerol biosynthesis	KEGG PATHWAY	6/ 586	33/ 24725	0.00011094	0.00181202	Metabolism	Biosynthesis of other secondary metabolites	6			LSHR_LSLR_R	map00592	alpha-Linolenic acid metabolism	KEGG PATHWAY	8/ 586	89/ 24725	0.00124571	0.0122079	Metabolism	Lipid metabolism	8
LSHR_LSLR_S	map00941	Flavonoid biosynthesis	KEGG PATHWAY	7/ 586	47/ 24725	0.000111977	0.00156768	Metabolism	Biosynthesis of other secondary metabolites	7			LSHR_LSLR_R	map00908	Zeatin biosynthesis	KEGG PATHWAY	7/ 586	70/ 24725	0.0013364	0.0119061	Metabolism	Metabolism of terpenoids and polyketides	7
LSHR_LSLR_S	map00906	Carotenoid biosynthesis	KEGG PATHWAY	10/ 586	109/ 24725	0.000270003	0.00330754	Metabolism	Metabolism of terpenoids and polyketides	10			LSHR_LSLR_R	map00710	Carbon fixation in photosynthetic organisms	KEGG PATHWAY	13/ 586	209/ 24725	0.00152238	0.0124328	Metabolism	Energy metabolism	13
LSHR_LSLR_S	map00196	Photosynthesis - antenna proteins	KEGG PATHWAY	6/ 586	50/ 24725	0.00113268	0.0123336	Metabolism	Energy metabolism	6			LSHR_LSLR_R	map00500	Starch and sucrose metabolism	KEGG PATHWAY	19/ 586	385/ 24725	0.00227748	0.0171687	Metabolism	Carbohydrate metabolism	19
LSHR_LSLR_S	map00592	alpha-Linolenic acid metabolism	KEGG PATHWAY	8/ 586	89/ 24725	0.00124571	0.0122079	Metabolism	Lipid metabolism	8			LSHR_LSLR_R	map00400	Phenylalanine, tyrosine and tryptophan biosynthesis	KEGG PATHWAY	8/ 586	107/ 24725	0.00397648	0.0278354	Metabolism	Amino acid metabolism	8
LSHR_LSLR_S	map00908	Zeatin biosynthesis	KEGG PATHWAY	7/ 586	70/ 24725	0.0013364	0.0119061	Metabolism	Metabolism of terpenoids and polyketides	7			LSHR_LSLR_R	map00591	Linoleic acid metabolism	KEGG PATHWAY	5/ 586	48/ 24725	0.00543506	0.035509	Metabolism	Lipid metabolism	5
LSHR_LSLR_S	map00710	Carbon fixation in photosynthetic organisms	KEGG PATHWAY	13/ 586	209/ 24725	0.00152238	0.0124328	Metabolism	Energy metabolism	13			LSHR_LSLR_R	map00130	Ubiquinone and other terpenoid-quinone biosynthesis	KEGG PATHWAY	8/ 586	114/ 24725	0.00582084	0.0356527	Metabolism	Metabolism of cofactors and vitamins	8
LSHR_LSLR_S	map00500	Starch and sucrose metabolism	KEGG PATHWAY	19/ 586	385/ 24725	0.00227748	0.0171687	Metabolism	Carbohydrate metabolism	19			LSHR_LSLR_R	map04712	Circadian rhythm - plant	KEGG PATHWAY	9/ 586	146/ 24725	0.00817187	0.0471084	Organismal Systems	Environmental adaptation	9
LSHR_LSLR_S	map00400	Phenylalanine, tyrosine and tryptophan biosynthesis	KEGG PATHWAY	8/ 586	107/ 24725	0.00397648	0.0278354	Metabolism	Amino acid metabolism	8			LSHR_LSLR_R	map00960	Tropane, piperidine and pyridine alkaloid biosynthesis	KEGG PATHWAY	5/ 586	53/ 24725	0.00827291	0.0450414	Metabolism	Biosynthesis of other secondary metabolites	5
LSHR_LSLR_S	map00591	Linoleic acid metabolism	KEGG PATHWAY	5/ 586	48/ 24725	0.00543506	0.035509	Metabolism	Lipid metabolism	5			LSHR_LSLR_R	map00350	Tyrosine metabolism	KEGG PATHWAY	7/ 586	101/ 24725	0.0102707	0.0529753	Metabolism	Amino acid metabolism	7
LSHR_LSLR_S	map00130	Ubiquinone and other terpenoid-quinone biosynthesis	KEGG PATHWAY	8/ 586	114/ 24725	0.00582084	0.0356527	Metabolism	Metabolism of cofactors and vitamins	8			LSHR_LSLR_R	map00564	Glycerophospholipid metabolism	KEGG PATHWAY	14/ 586	298/ 24725	0.0121797	0.0596805	Metabolism	Lipid metabolism	14
LSHR_LSLR_S	map04712	Circadian rhythm - plant	KEGG PATHWAY	9/ 586	146/ 24725	0.00817187	0.0471084	Organismal Systems	Environmental adaptation	9			LSHR_LSLR_R	map00561	Glycerolipid metabolism	KEGG PATHWAY	10/ 586	194/ 24725	0.0177299	0.0827394	Metabolism	Lipid metabolism	10
LSHR_LSLR_S	map00960	Tropane, piperidine and pyridine alkaloid biosynthesis	KEGG PATHWAY	5/ 586	53/ 24725	0.00827291	0.0450414	Metabolism	Biosynthesis of other secondary metabolites	5			LSHR_LSLR_R	map04016	MAPK signaling pathway - plant	KEGG PATHWAY	17/ 586	427/ 24725	0.0269792	0.12018	Environmental Information Processing	Signal transduction	17
LSHR_LSLR_S	map00350	Tyrosine metabolism	KEGG PATHWAY	7/ 586	101/ 24725	0.0102707	0.0529753	Metabolism	Amino acid metabolism	7			HSHR_LSHR_R	map00940	Phenylpropanoid biosynthesis	KEGG PATHWAY	22/ 331	343/ 24725	1.6856e-09	1.48332e-07	Metabolism	Biosynthesis of other secondary metabolites	22
LSHR_LSLR_S	map00564	Glycerophospholipid metabolism	KEGG PATHWAY	14/ 586	298/ 24725	0.0121797	0.0596805	Metabolism	Lipid metabolism	14			HSHR_LSHR_R	map00360	Phenylalanine metabolism	KEGG PATHWAY	10/ 331	106/ 24725	1.65069e-06	7.26305e-05	Metabolism	Amino acid metabolism	10
LSHR_LSLR_S	map00561	Glycerolipid metabolism	KEGG PATHWAY	10/ 586	194/ 24725	0.0177299	0.0827394	Metabolism	Lipid metabolism	10			HSHR_LSHR_R	map00196	Photosynthesis - antenna proteins	KEGG PATHWAY	6/ 331	50/ 24725	5.32325e-05	0.00156149	Metabolism	Energy metabolism	6
LSHR_LSLR_S	map04016	MAPK signaling pathway - plant	KEGG PATHWAY	17/ 586	427/ 24725	0.0269792	0.12018	Environmental Information Processing	Signal transduction	17			HSHR_LSHR_R	map00945	Stilbenoid, diarylheptanoid and gingerol biosynthesis	KEGG PATHWAY	4/ 331	33/ 24725	0.000949984	0.0208997	Metabolism	Biosynthesis of other secondary metabolites	4
HSHR_LSHR_S	map00940	Phenylpropanoid biosynthesis	KEGG PATHWAY	52/ 1134	136/ 8428	2.72281e-13	3.24014e-11	Metabolism	Biosynthesis of other secondary metabolites	52			HSHR_LSHR_R	map00906	Carotenoid biosynthesis	KEGG PATHWAY	6/ 331	109/ 24725	0.00351427	0.0618512	Metabolism	Metabolism of terpenoids and polyketides	6
HSHR_LSHR_S	map00360	Phenylalanine metabolism	KEGG PATHWAY	21/ 1134	42/ 8428	1.3747e-08	8.17944e-07	Metabolism	Amino acid metabolism	21			HSHR_LSHR_R	map00941	Flavonoid biosynthesis	KEGG PATHWAY	4/ 331	47/ 24725	0.00357605	0.0524487	Metabolism	Biosynthesis of other secondary metabolites	4
HSHR_LSHR_S	map00280	Valine, leucine and isoleucine degradation	KEGG PATHWAY	18/ 1134	47/ 8428	1.75943e-05	0.000697907	Metabolism	Amino acid metabolism	18			HSHR_LSHR_R	map00195	Photosynthesis	KEGG PATHWAY	7/ 331	166/ 24725	0.00718432	0.0903172	Metabolism	Energy metabolism	7
HSHR_LSHR_S	map00196	Photosynthesis - antenna proteins	KEGG PATHWAY	9/ 1134	18/ 8428	0.000217214	0.0064621	Metabolism	Energy metabolism	9			HSHR_LSHR_R	map04075	Plant hormone signal transduction	KEGG PATHWAY	20/ 331	816/ 24725	0.00724687	0.0797156	Environmental Information Processing	Signal transduction	20
HSHR_LSHR_S	map00270	Cysteine and methionine metabolism	KEGG PATHWAY	26/ 1134	95/ 8428	0.00023407	0.00557086	Metabolism	Amino acid metabolism	26			HSHR_LSHR_R	map00591	Linoleic acid metabolism	KEGG PATHWAY	3/ 331	48/ 24725	0.0263961	0.258095	Metabolism	Lipid metabolism	3
HSHR_LSHR_S	map00910	Nitrogen metabolism	KEGG PATHWAY	12/ 1134	32/ 8428	0.000558866	0.0110842	Metabolism	Energy metabolism	12			HSHR_LSHR_R	map00270	Cysteine and methionine metabolism	KEGG PATHWAY	8/ 331	267/ 24725	0.0280091	0.24648	Metabolism	Amino acid metabolism	8
HSHR_LSHR_S	map00592	alpha-Linolenic acid metabolism	KEGG PATHWAY	16/ 1134	51/ 8428	0.000731907	0.0124424	Metabolism	Lipid metabolism	16			HSHR_LSHR_R	map00960	Tropane, piperidine and pyridine alkaloid biosynthesis	KEGG PATHWAY	3/ 331	53/ 24725	0.0340619	0.272495	Metabolism	Biosynthesis of other secondary metabolites	3
HSHR_LSHR_S	map00950	Isoquinoline alkaloid biosynthesis	KEGG PATHWAY	10/ 1134	25/ 8428	0.000896418	0.0133342	Metabolism	Biosynthesis of other secondary metabolites	10			HSHR_LSHR_R	map00500	Starch and sucrose metabolism	KEGG PATHWAY	10/ 331	385/ 24725	0.0355044	0.260365	Metabolism	Carbohydrate metabolism	10
HSHR_LSHR_S	map00591	Linoleic acid metabolism	KEGG PATHWAY	10/ 1134	25/ 8428	0.000896418	0.0133342	Metabolism	Lipid metabolism	10			HSHR_LSHR_R	map00260	Glycine, serine and threonine metabolism	KEGG PATHWAY	6/ 331	182/ 24725	0.0362502	0.245386	Metabolism	Amino acid metabolism	6
HSHR_LSHR_S	map00960	Tropane, piperidine and pyridine alkaloid biosynthesis	KEGG PATHWAY	9/ 1134	21/ 8428	0.000899258	0.0107012	Metabolism	Biosynthesis of other secondary metabolites	9			HSLR_LSLR_R	map00940	Phenylpropanoid biosynthesis	KEGG PATHWAY	19/ 289	343/ 24725	2.64336e-08	2.11469e-06	Metabolism	Biosynthesis of other secondary metabolites	19
HSHR_LSHR_S	map00130	Ubiquinone and other terpenoid-quinone biosynthesis	KEGG PATHWAY	14/ 1134	44/ 8428	0.00132793	0.0143658	Metabolism	Metabolism of cofactors and vitamins	14			HSLR_LSLR_R	map00360	Phenylalanine metabolism	KEGG PATHWAY	10/ 289	106/ 24725	4.83301e-07	1.9332e-05	Metabolism	Amino acid metabolism	10
HSHR_LSHR_S	map00250	Alanine, aspartate and glutamate metabolism	KEGG PATHWAY	16/ 1134	55/ 8428	0.00179867	0.0178368	Metabolism	Amino acid metabolism	16			HSLR_LSLR_R	map04075	Plant hormone signal transduction	KEGG PATHWAY	26/ 289	816/ 24725	4.18422e-06	0.000111579	Environmental Information Processing	Signal transduction	26
HSHR_LSHR_S	map00904	Diterpenoid biosynthesis	KEGG PATHWAY	9/ 1134	23/ 8428	0.00194455	0.0178001	Metabolism	Metabolism of terpenoids and polyketides	9			HSLR_LSLR_R	map00941	Flavonoid biosynthesis	KEGG PATHWAY	4/ 289	47/ 24725	0.00219639	0.0439278	Metabolism	Biosynthesis of other secondary metabolites	4
HSHR_LSHR_S	map00996	Biosynthesis of various alkaloids	KEGG PATHWAY	5/ 1134	9/ 8428	0.0034427	0.029263	Metabolism	Biosynthesis of other secondary metabolites	5			HSLR_LSLR_R	map00592	alpha-Linolenic acid metabolism	KEGG PATHWAY	5/ 289	89/ 24725	0.00393401	0.0629442	Metabolism	Lipid metabolism	5
HSHR_LSHR_S	map00350	Tyrosine metabolism	KEGG PATHWAY	13/ 1134	44/ 8428	0.00405973	0.0322072	Metabolism	Amino acid metabolism	13			HSLR_LSLR_R	map00945	Stilbenoid, diarylheptanoid and gingerol biosynthesis	KEGG PATHWAY	3/ 289	33/ 24725	0.006654	0.08872	Metabolism	Biosynthesis of other secondary metabolites	3
HSHR_LSHR_S	map00640	Propanoate metabolism	KEGG PATHWAY	10/ 1134	31/ 8428	0.00569802	0.042379	Metabolism	Carbohydrate metabolism	10			HSLR_LSLR_R	map00906	Carotenoid biosynthesis	KEGG PATHWAY	5/ 289	109/ 24725	0.00917945	0.104908	Metabolism	Metabolism of terpenoids and polyketides	5
HSHR_LSHR_S	map00051	Fructose and mannose metabolism	KEGG PATHWAY	13/ 1134	47/ 8428	0.00748788	0.0524152	Metabolism	Carbohydrate metabolism	13			HSLR_LSLR_R	map00591	Linoleic acid metabolism	KEGG PATHWAY	3/ 289	48/ 24725	0.0185607	0.185607	Metabolism	Lipid metabolism	3
HSHR_LSHR_S	map00943	Isoflavonoid biosynthesis	KEGG PATHWAY	4/ 1134	7/ 8428	0.00813777	0.0537997	Metabolism	Biosynthesis of other secondary metabolites	4			HSLR_LSLR_R	map04016	MAPK signaling pathway - plant	KEGG PATHWAY	10/ 289	427/ 24725	0.0294301	0.261601	Environmental Information Processing	Signal transduction	10
HSHR_LSHR_S	map00500	Starch and sucrose metabolism	KEGG PATHWAY	33/ 1134	163/ 8428	0.009666	0.0605397	Metabolism	Carbohydrate metabolism	33			HSLR_LSLR_R	map00603	Glycosphingolipid biosynthesis - globo and isoglobo series	KEGG PATHWAY	2/ 289	24/ 24725	0.0317294	0.253835	Metabolism	Glycan biosynthesis and metabolism	2
HSHR_LSHR_S	map00410	beta-Alanine metabolism	KEGG PATHWAY	11/ 1134	39/ 8428	0.0115163	0.0685223	Metabolism	Metabolism of other amino acids	11			HSLR_LSLR_R	map00500	Starch and sucrose metabolism	KEGG PATHWAY	9/ 289	385/ 24725	0.03806	0.2768	Metabolism	Carbohydrate metabolism	9
HSHR_LSHR_S	map00999	Biosynthesis of various plant secondary metabolites	KEGG PATHWAY	15/ 1134	61/ 8428	0.013327	0.0755196	Metabolism	Biosynthesis of other secondary metabolites	15			HSLR_LSLR_R	map00300	Lysine biosynthesis	KEGG PATHWAY	2/ 289	27/ 24725	0.0394423	0.262949	Metabolism	Amino acid metabolism	2
HSHR_LSHR_S	map00260	Glycine, serine and threonine metabolism	KEGG PATHWAY	15/ 1134	66/ 8428	0.0267021	0.144434	Metabolism	Amino acid metabolism	15			HSLR_LSLR_R	map00261	Monobactam biosynthesis	KEGG PATHWAY	2/ 289	27/ 24725	0.0394423	0.262949	Metabolism	Biosynthesis of other secondary metabolites	2
HSHR_LSHR_S	map00220	Arginine biosynthesis	KEGG PATHWAY	9/ 1134	35/ 8428	0.0379814	0.196512	Metabolism	Amino acid metabolism	9			HSLR_LSLR_R	map00130	Ubiquinone and other terpenoid-quinone biosynthesis	KEGG PATHWAY	4/ 289	114/ 24725	0.0449888	0.257079	Metabolism	Metabolism of cofactors and vitamins	4
HSLR_LSLR_S	map00940	Phenylpropanoid biosynthesis	KEGG PATHWAY	29/ 489	136/ 8428	6.18732e-10	5.81608e-08	Metabolism	Biosynthesis of other secondary metabolites	29			HSHR_LSLR_R	map00591	Linoleic acid metabolism	KEGG PATHWAY	9/ 410	48/ 24725	8.22317e-08	7.97647e-06	Metabolism	Lipid metabolism	9
HSLR_LSLR_S	map04145	Phagosome	KEGG PATHWAY	10/ 489	60/ 8428	0.002157	0.101379	Cellular Processes	Transport and catabolism	10			HSHR_LSLR_R	map00260	Glycine, serine and threonine metabolism	KEGG PATHWAY	11/ 410	182/ 24725	0.000242437	0.0117582	Metabolism	Amino acid metabolism	11
HSLR_LSLR_S	map00900	Terpenoid backbone biosynthesis	KEGG PATHWAY	8/ 489	51/ 8428	0.00850361	0.266447	Metabolism	Metabolism of terpenoids and polyketides	8			HSHR_LSLR_R	map00950	Isoquinoline alkaloid biosynthesis	KEGG PATHWAY	5/ 410	46/ 24725	0.000958996	0.0310075	Metabolism	Biosynthesis of other secondary metabolites	5
HSLR_LSLR_S	map00040	Pentose and glucuronate interconversions	KEGG PATHWAY	15/ 489	131/ 8428	0.00871273	0.204749	Metabolism	Carbohydrate metabolism	15			HSHR_LSLR_R	map00400	Phenylalanine, tyrosine and tryptophan biosynthesis	KEGG PATHWAY	7/ 410	107/ 24725	0.00206277	0.0500221	Metabolism	Amino acid metabolism	7
HSLR_LSLR_S	map00430	Taurine and hypotaurine metabolism	KEGG PATHWAY	4/ 489	15/ 8428	0.00915075	0.172034	Metabolism	Metabolism of other amino acids	4			HSHR_LSLR_R	map00500	Starch and sucrose metabolism	KEGG PATHWAY	15/ 410	385/ 24725	0.00208947	0.0405357	Metabolism	Carbohydrate metabolism	15
HSLR_LSLR_S	map00520	Amino sugar and nucleotide sugar metabolism	KEGG PATHWAY	14/ 489	121/ 8428	0.0101336	0.158759	Metabolism	Carbohydrate metabolism	14			HSHR_LSLR_R	map00906	Carotenoid biosynthesis	KEGG PATHWAY	7/ 410	109/ 24725	0.00229185	0.0370515	Metabolism	Metabolism of terpenoids and polyketides	7
HSLR_LSLR_S	map00460	Cyanoamino acid metabolism	KEGG PATHWAY	9/ 489	65/ 8428	0.0121584	0.16327	Metabolism	Metabolism of other amino acids	9			HSHR_LSLR_R	map00592	alpha-Linolenic acid metabolism	KEGG PATHWAY	6/ 410	89/ 24725	0.00366331	0.050763	Metabolism	Lipid metabolism	6
HSLR_LSLR_S	map00996	Biosynthesis of various alkaloids	KEGG PATHWAY	3/ 489	9/ 8428	0.0125355	0.147293	Metabolism	Biosynthesis of other secondary metabolites	3			HSHR_LSLR_R	map00270	Cysteine and methionine metabolism	KEGG PATHWAY	11/ 410	267/ 24725	0.00524407	0.0635843	Metabolism	Amino acid metabolism	11
HSLR_LSLR_S	map00950	Isoquinoline alkaloid biosynthesis	KEGG PATHWAY	5/ 489	25/ 8428	0.0130193	0.13598	Metabolism	Biosynthesis of other secondary metabolites	5			HSHR_LSLR_R	map00350	Tyrosine metabolism	KEGG PATHWAY	6/ 410	101/ 24725	0.00677566	0.0730265	Metabolism	Amino acid metabolism	6
HSLR_LSLR_S	map00270	Cysteine and methionine metabolism	KEGG PATHWAY	11/ 489	95/ 8428	0.0211966	0.199248	Metabolism	Amino acid metabolism	11			HSHR_LSLR_R	map04075	Plant hormone signal transduction	KEGG PATHWAY	23/ 410	816/ 24725	0.00989577	0.095989	Environmental Information Processing	Signal transduction	23
HSLR_LSLR_S	map00130	Ubiquinone and other terpenoid-quinone biosynthesis	KEGG PATHWAY	6/ 489	44/ 8428	0.0401202	0.342845	Metabolism	Metabolism of cofactors and vitamins	6			HSHR_LSLR_R	map00460	Cyanoamino acid metabolism	KEGG PATHWAY	5/ 410	87/ 24725	0.0149172	0.131543	Metabolism	Metabolism of other amino acids	5
HSHR_LSLR_S	map00940	Phenylpropanoid biosynthesis	KEGG PATHWAY	47/ 1094	136/ 8428	6.67859e-11	7.81394e-09	Metabolism	Biosynthesis of other secondary metabolites	47			HSHR_LSLR_R	map00908	Zeatin biosynthesis	KEGG PATHWAY	4/ 410	70/ 24725	0.0290044	0.234452	Metabolism	Metabolism of terpenoids and polyketides	4
HSHR_LSLR_S	map00360	Phenylalanine metabolism	KEGG PATHWAY	17/ 1094	42/ 8428	7.79365e-06	0.000455928	Metabolism	Amino acid metabolism	17			HSHR_LSLR_R	map00565	Ether lipid metabolism	KEGG PATHWAY	4/ 410	77/ 24725	0.039169	0.292261	Metabolism	Lipid metabolism	4
HSHR_LSLR_S	map00280	Valine, leucine and isoleucine degradation	KEGG PATHWAY	17/ 1094	47/ 8428	4.4367e-05	0.00173031	Metabolism	Amino acid metabolism	17			HSHR_LSLR_R	map00630	Glyoxylate and dicarboxylate metabolism	KEGG PATHWAY	8/ 410	234/ 24725	0.042122	0.291845	Metabolism	Carbohydrate metabolism	8
HSHR_LSLR_S	map00270	Cysteine and methionine metabolism	KEGG PATHWAY	25/ 1094	95/ 8428	0.00033781	0.00988094	Metabolism	Amino acid metabolism	25			HSHR_LSLR_R	map00051	Fructose and mannose metabolism	KEGG PATHWAY	6/ 410	153/ 24725	0.0426005	0.275483	Metabolism	Carbohydrate metabolism	6
HSHR_LSLR_S	map00592	alpha-Linolenic acid metabolism	KEGG PATHWAY	16/ 1094	51/ 8428	0.000488734	0.0114364	Metabolism	Lipid metabolism	16			HSHR_LSLR_R	map00590	Arachidonic acid metabolism	KEGG PATHWAY	3/ 410	47/ 24725	0.0429146	0.26017	Metabolism	Lipid metabolism	3
HSHR_LSLR_S	map00943	Isoflavonoid biosynthesis	KEGG PATHWAY	5/ 1094	7/ 8428	0.000611479	0.0119238	Metabolism	Biosynthesis of other secondary metabolites	5			HSHR_LSLR_R	map00073	Cutin, suberine and wax biosynthesis	KEGG PATHWAY	3/ 410	47/ 24725	0.0429146	0.26017	Metabolism	Lipid metabolism	3
HSHR_LSLR_S	map00904	Diterpenoid biosynthesis	KEGG PATHWAY	9/ 1094	23/ 8428	0.00150243	0.025112	Metabolism	Metabolism of terpenoids and polyketides	9			HSHR_LSLR_R	map00480	Glutathione metabolism	KEGG PATHWAY	7/ 410	197/ 24725	0.0466333	0.251301	Metabolism	Metabolism of other amino acids	7
HSHR_LSLR_S	map00500	Starch and sucrose metabolism	KEGG PATHWAY	35/ 1094	163/ 8428	0.00160435	0.0234636	Metabolism	Carbohydrate metabolism	35
HSHR_LSLR_S	map04075	Plant hormone signal transduction	KEGG PATHWAY	53/ 1094	277/ 8428	0.00206468	0.0268409	Environmental Information Processing	Signal transduction	53
HSHR_LSLR_S	map04145	Phagosome	KEGG PATHWAY	15/ 1094	60/ 8428	0.00828556	0.096941	Cellular Processes	Transport and catabolism	15
HSHR_LSLR_S	map00591	Linoleic acid metabolism	KEGG PATHWAY	8/ 1094	25/ 8428	0.0110822	0.117874	Metabolism	Lipid metabolism	8
HSHR_LSLR_S	map00640	Propanoate metabolism	KEGG PATHWAY	9/ 1094	31/ 8428	0.0142005	0.138455	Metabolism	Carbohydrate metabolism	9
HSHR_LSLR_S	map00051	Fructose and mannose metabolism	KEGG PATHWAY	12/ 1094	47/ 8428	0.0146107	0.131496	Metabolism	Carbohydrate metabolism	12
HSHR_LSLR_S	map00071	Fatty acid degradation	KEGG PATHWAY	11/ 1094	42/ 8428	0.0157157	0.131338	Metabolism	Lipid metabolism	11
HSHR_LSLR_S	map00250	Alanine, aspartate and glutamate metabolism	KEGG PATHWAY	13/ 1094	55/ 8428	0.0213476	0.166511	Metabolism	Amino acid metabolism	13
HSHR_LSLR_S	map00350	Tyrosine metabolism	KEGG PATHWAY	11/ 1094	44/ 8428	0.0221178	0.161737	Metabolism	Amino acid metabolism	11
HSHR_LSLR_S	map00999	Biosynthesis of various plant secondary metabolites	KEGG PATHWAY	14/ 1094	61/ 8428	0.0221389	0.152368	Metabolism	Biosynthesis of other secondary metabolites	14
HSHR_LSLR_S	map00410	beta-Alanine metabolism	KEGG PATHWAY	10/ 1094	39/ 8428	0.0240344	0.156223	Metabolism	Metabolism of other amino acids	10
HSHR_LSLR_S	map00040	Pentose and glucuronate interconversions	KEGG PATHWAY	25/ 1094	131/ 8428	0.0293214	0.180558	Metabolism	Carbohydrate metabolism	25
HSHR_LSLR_S	map00950	Isoquinoline alkaloid biosynthesis	KEGG PATHWAY	7/ 1094	25/ 8428	0.0354083	0.207138	Metabolism	Biosynthesis of other secondary metabolites	7
HSHR_LSLR_S	map00520	Amino sugar and nucleotide sugar metabolism	KEGG PATHWAY	23/ 1094	121/ 8428	0.0370124	0.206212	Metabolism	Carbohydrate metabolism	23
HSHR_LSLR_S	map03030	DNA replication	KEGG PATHWAY	10/ 1094	42/ 8428	0.0389167	0.206966	Genetic Information Processing	Replication and repair	10

## Sheet: Table S6
Table S6. Gene ontology (GO) enrichment analysis, Top 20 GO enrichment catougeries
C	Number	GO ID	Term Type	Description	Rich factor	Pvalue			Treatment	Number	GO ID	Term Type	Description	Rich factor	Pvalue
HSHR_HS-LR_S	21	GO:1901606	BP	alpha-amino acid catabolic process	0.318182	8.55e-13			HSHR_HSLR-R	11	GO:0120254	BP	olefinic compound metabolic process	0.282051	1.32498e-12
HSHR_HS-LR_S	21	GO:0009063	BP	cellular amino acid catabolic process	0.308824	1.65e-12			HSHR_HSLR-R	9	GO:0009800	BP	cinnamic acid biosynthetic process	0.409091	3.07479e-12
HSHR_HS-LR_S	25	GO:0016054	BP	organic acid catabolic process	0.245098	4.05e-12			HSHR_HSLR-R	9	GO:0009803	BP	cinnamic acid metabolic process	0.409091	3.07479e-12
HSHR_HS-LR_S	12	GO:0009074	BP	aromatic amino acid family catabolic process	0.571429	1.73e-11			HSHR_HSLR-R	10	GO:0120255	BP	olefinic compound biosynthetic process	0.277778	1.67256e-11
HSHR_HS-LR_S	30	GO:0044282	BP	small molecule catabolic process	0.185185	6.18e-11			HSHR_HSLR-R	10	GO:0009074	BP	aromatic amino acid family catabolic process	0.227273	1.49238e-10
HSHR_HS-LR_S	21	GO:0046395	BP	carboxylic acid catabolic process	0.216495	2.47e-09			HSHR_HSLR-R	9	GO:0010088	BP	phloem development	0.28125	1.55098e-10
HSHR_HS-LR_S	12	GO:0042537	BP	benzene-containing compound metabolic process	0.4	3.47e-09			HSHR_HSLR-R	9	GO:1902222	BP	erythrose 4-phosphate/phosphoenolpyruvate family amino acid catabolic process	0.243243	6.50641e-10
HSHR_HS-LR_S	9	GO:0006559	BP	L-phenylalanine catabolic process	0.529412	1.59e-08			HSHR_HSLR-R	9	GO:0006559	BP	L-phenylalanine catabolic process	0.243243	6.50641e-10
HSHR_HS-LR_S	9	GO:1902222	BP	erythrose 4-phosphate/phosphoenolpyruvate family amino acid catabolic process	0.529412	1.59e-08			HSHR_HSLR-R	13	GO:1901606	BP	alpha-amino acid catabolic process	0.0942029	2.32078e-08
HSHR_HS-LR_S	8	GO:0009800	BP	cinnamic acid biosynthetic process	0.615385	2.09e-08			HSHR_HSLR-R	13	GO:0009072	BP	aromatic amino acid family metabolic process	0.0942029	2.32078e-08
HSHR_HS-LR_S	8	GO:0009803	BP	cinnamic acid metabolic process	0.615385	2.09e-08			HSHR_HSLR-R	10	GO:0009699	BP	phenylpropanoid biosynthetic process	0.133333	3.52172e-08
HSHR_HS-LR_S	9	GO:0120255	BP	olefinic compound biosynthetic process	0.5	3.05e-08			HSHR_HSLR-R	9	GO:0006558	BP	L-phenylalanine metabolic process	0.157895	3.76679e-08
HSHR_HS-LR_S	9	GO:0120254	BP	olefinic compound metabolic process	0.473684	5.55e-08			HSHR_HSLR-R	9	GO:1902221	BP	erythrose 4-phosphate/phosphoenolpyruvate family amino acid metabolic process	0.157895	3.76679e-08
HSHR_HS-LR_S	17	GO:0009698	BP	phenylpropanoid metabolic process	0.197674	3.3e-07			HSHR_HSLR-R	17	GO:0016054	BP	organic acid catabolic process	0.062963	7.14966e-08
HSHR_HS-LR_S	9	GO:1902221	BP	erythrose 4-phosphate/phosphoenolpyruvate family amino acid metabolic process	0.391304	4.16e-07			HSHR_HSLR-R	14	GO:0009063	BP	cellular amino acid catabolic process	0.076087	1.00952e-07
HSHR_HS-LR_S	9	GO:0006558	BP	L-phenylalanine metabolic process	0.391304	4.16e-07			HSHR_HSLR-R	10	GO:0044550	BP	secondary metabolite biosynthetic process	0.111111	2.05482e-07
HSHR_HS-LR_S	15	GO:0009699	BP	phenylpropanoid biosynthetic process	0.217391	4.46e-07			HSHR_HSLR-R	9	GO:0042537	BP	benzene-containing compound metabolic process	0.128571	2.35694e-07
HSHR_HS-LR_S	16	GO:0044550	BP	secondary metabolite biosynthetic process	0.2	6.19e-07			HSHR_HSLR-R	11	GO:0010087	BP	phloem or xylem histogenesis	0.0940171	2.84481e-07
HSHR_HS-LR_S	36	GO:0006520	BP	cellular amino acid metabolic process	0.113208	9.02e-07			HSHR_HSLR-R	20	GO:0044282	BP	small molecule catabolic process	0.0453515	1.03056e-06
HSHR_HS-LR_S	19	GO:0019748	BP	secondary metabolic process	0.166667	1.09e-06			HSHR_HSLR-R	15	GO:0046395	BP	carboxylic acid catabolic process	0.0579151	1.19668e-06
HSHR_HS-LR_S	47	GO:0005576	CC	extracellular region	0.105145	1.33e-07			HSHR_HSLR-R	9	GO:1902911	CC	protein kinase complex	0.0604027	0.000118077
HSHR_HS-LR_S	15	GO:0048046	CC	apoplast	0.159574	2.5e-05			HSHR_HSLR-R	13	GO:0061695	CC	transferase complex, transferring phosphorus-containing groups	0.0347594	0.000996606
HSHR_HS-LR_S	2	GO:0005947	CC	mitochondrial alpha-ketoglutarate dehydrogenase complex	1	0.00213044			HSHR_HSLR-R	3	GO:0031588	CC	nucleotide-activated protein kinase complex	0.157895	0.00163231
HSHR_HS-LR_S	2	GO:0030062	CC	mitochondrial tricarboxylic acid cycle enzyme complex	1	0.00213044			HSHR_HSLR-R	2	GO:0031932	CC	TORC2 complex	0.285714	0.00315605
HSHR_HS-LR_S	2	GO:0009514	CC	glyoxysome	0.5	0.012011			HSHR_HSLR-R	6	GO:1902554	CC	serine/threonine protein kinase complex	0.0472441	0.00544118
HSHR_HS-LR_S	6	GO:0030312	CC	external encapsulating structure	0.12766	0.0203712			HSHR_HSLR-R	2	GO:0038201	CC	TOR complex	0.181818	0.00799588
HSHR_HS-LR_S	2	GO:0045240	CC	dihydrolipoyl dehydrogenase complex	0.333333	0.0282289			HSHR_HSLR-R	2	GO:0031931	CC	TORC1 complex	0.181818	0.00799588
HSHR_HS-LR_S	1	GO:0005775	CC	vacuolar lumen	1	0.0461857			HSHR_HSLR-R	2	GO:0000427	CC	plastid-encoded plastid RNA polymerase complex	0.166667	0.00951594
HSHR_HS-LR_S	1	GO:0044568	CC	secondary cell wall cellulose synthase complex	1	0.0461857			HSHR_HSLR-R	2	GO:0009514	CC	glyoxysome	0.166667	0.00951594
HSHR_HS-LR_S	2	GO:0045239	CC	tricarboxylic acid cycle enzyme complex	0.25	0.0495628			HSHR_HSLR-R	5	GO:0000307	CC	cyclin-dependent protein kinase holoenzyme complex	0.0462963	0.0117748
HSHR_HS-LR_S	9	GO:0016841	MF	ammonia-lyase activity	0.529412	1.59e-08			HSHR_HSLR-R	3	GO:0010287	CC	plastoglobule	0.0638298	0.0211024
HSHR_HS-LR_S	40	GO:0020037	MF	heme binding	0.122324	1.84e-08			HSHR_HSLR-R	4	GO:0032592	CC	integral component of mitochondrial membrane	0.0470588	0.0222631
HSHR_HS-LR_S	43	GO:0046906	MF	tetrapyrrole binding	0.117166	1.94e-08			HSHR_HSLR-R	4	GO:0098573	CC	intrinsic component of mitochondrial membrane	0.0470588	0.0222631
HSHR_HS-LR_S	8	GO:0045548	MF	phenylalanine ammonia-lyase activity	0.615385	2.09e-08			HSHR_HSLR-R	8	GO:0031301	CC	integral component of organelle membrane	0.026936	0.0347501
HSHR_HS-LR_S	22	GO:0046527	MF	glucosyltransferase activity	0.169231	1.19e-07			HSHR_HSLR-R	2	GO:0032806	CC	carboxy-terminal domain protein kinase complex	0.0833333	0.0360551
HSHR_HS-LR_S	34	GO:0004497	MF	monooxygenase activity	0.120141	3.32e-07			HSHR_HSLR-R	3	GO:0031305	CC	integral component of mitochondrial inner membrane	0.0517241	0.0363338
HSHR_HS-LR_S	34	GO:0005506	MF	iron ion binding	0.119298	3.92e-07			HSHR_HSLR-R	1	GO:0005952	CC	cAMP-dependent protein kinase complex	0.333333	0.0371167
HSHR_HS-LR_S	36	GO:0016705	MF	oxidoreductase activity, acting on paired donors, with incorporation or reduction of molecular oxygen	0.1125	9.85e-07			HSHR_HSLR-R	3	GO:0031304	CC	intrinsic component of mitochondrial inner membrane	0.0508475	0.0379352
HSHR_HS-LR_S	72	GO:0003700	MF	DNA-binding transcription factor activity	0.0827586	1.69e-06			HSHR_HSLR-R	1	GO:0032039	CC	integrator complex	0.25	0.0491808
HSHR_HS-LR_S	34	GO:0016829	MF	lyase activity	0.10625	5.69e-06			HSHR_HSLR-R	1	GO:0070209	CC	ASTRA complex	0.25	0.0491808
HSHR_HS-LR_S	9	GO:0016840	MF	carbon-nitrogen lyase activity	0.28125	9.8e-06			HSHR_HSLR-R	9	GO:0045548	MF	phenylalanine ammonia-lyase activity	0.409091	3.07479e-12
HSHR_HS-LR_S	97	GO:0016491	MF	oxidoreductase activity	0.0709064	2.01e-05			HSHR_HSLR-R	10	GO:0016841	MF	ammonia-lyase activity	0.285714	1.22161e-11
HSHR_HS-LR_S	41	GO:0016798	MF	hydrolase activity, acting on glycosyl bonds	0.0936073	2.28e-05			HSHR_HSLR-R	11	GO:0016840	MF	carbon-nitrogen lyase activity	0.127907	1.13737e-08
HSHR_HS-LR_S	15	GO:0035251	MF	UDP-glucosyltransferase activity	0.157895	2.84e-05			HSHR_HSLR-R	47	GO:0003700	MF	DNA-binding transcription factor activity	0.021219	0.000540264
HSHR_HS-LR_S	72	GO:0140110	MF	transcription regulator activity	0.0757895	3.05e-05			HSHR_HSLR-R	9	GO:0019887	MF	protein kinase regulator activity	0.045	0.00101808
HSHR_HS-LR_S	7	GO:0080043	MF	quercetin 3-O-glucosyltransferase activity	0.269231	0.000132672			HSHR_HSLR-R	3	GO:0008889	MF	glycerophosphodiester phosphodiesterase activity	0.142857	0.00219917
HSHR_HS-LR_S	7	GO:0080044	MF	quercetin 7-O-glucosyltransferase activity	0.269231	0.000132672			HSHR_HSLR-R	6	GO:0008081	MF	phosphoric diester hydrolase activity	0.0560748	0.00234253
HSHR_HS-LR_S	36	GO:0004553	MF	hydrolase activity, hydrolyzing O-glycosyl compounds	0.0904523	0.000136136			HSHR_HSLR-R	9	GO:0019207	MF	kinase regulator activity	0.039823	0.00235336
HSHR_HS-LR_S	6	GO:0019187	MF	beta-1,4-mannosyltransferase activity	0.315789	0.000153872			HSHR_HSLR-R	3	GO:0004806	MF	triglyceride lipase activity	0.130435	0.0028745
HSHR_HS-LR_S	6	GO:0051753	MF	mannan synthase activity	0.315789	0.000153872			HSHR_HSLR-R	48	GO:0140110	MF	transcription regulator activity	0.0192462	0.00387239
LSHR_LSLR-S	9	GO:0009765	BP	photosynthesis, light harvesting	0.5	1.59146e-12			HSHR_HSLR-R	21	GO:0016829	MF	lyase activity	0.0246769	0.00426391
LSHR_LSLR-S	7	GO:0009768	BP	photosynthesis, light harvesting in photosystem I	0.5	5.33262e-10			HSHR_HSLR-R	6	GO:0016538	MF	cyclin-dependent protein serine/threonine kinase regulator activity	0.0461538	0.00608457
LSHR_LSLR-S	12	GO:0009416	BP	response to light stimulus	0.0821918	2.3312e-06			HSHR_HSLR-R	2	GO:0030620	MF	U2 snRNA binding	0.2	0.00659653
LSHR_LSLR-S	12	GO:0009314	BP	response to radiation	0.0784314	3.80617e-06			HSHR_HSLR-R	7	GO:0016298	MF	lipase activity	0.0388889	0.00788846
LSHR_LSLR-S	12	GO:0006091	BP	generation of precursor metabolites and energy	0.0555556	0.000117433			HSHR_HSLR-R	5	GO:0016702	MF	oxidoreductase activity, acting on single donors with incorporation of molecular oxygen, incorporation of two atoms of oxygen	0.047619	0.0105129
LSHR_LSLR-S	2	GO:0098609	BP	cell-cell adhesion	0.666667	0.00068092			HSHR_HSLR-R	9	GO:0051213	MF	dioxygenase activity	0.0307167	0.0122445
LSHR_LSLR-S	2	GO:0009865	BP	pollen tube adhesion	0.666667	0.00068092			HSHR_HSLR-R	1	GO:0061775	MF	cohesin loading activity	1	0.0125283
LSHR_LSLR-S	6	GO:0015979	BP	photosynthesis	0.0759494	0.00126644			HSHR_HSLR-R	3	GO:0019239	MF	deaminase activity	0.0714286	0.0156392
LSHR_LSLR-S	14	GO:0009628	BP	response to abiotic stimulus	0.0387812	0.0012768			HSHR_HSLR-R	2	GO:0032977	MF	membrane insertase activity	0.117647	0.0188159
LSHR_LSLR-S	2	GO:0007155	BP	cell adhesion	0.5	0.00134819			HSHR_HSLR-R	2	GO:0140597	MF	protein carrier activity	0.117647	0.0188159
LSHR_LSLR-S	2	GO:0051703	BP	biological process involved in intraspecies interaction between organisms	0.5	0.00134819			LSHR_LSLR-R	111	GO:0055085	BP	transmembrane transport	0.0533911	4.23e-10
LSHR_LSLR-S	3	GO:0120255	BP	olefinic compound biosynthetic process	0.166667	0.00237872			LSHR_LSLR-R	59	GO:0009755	BP	hormone-mediated signaling pathway	0.0668177	2.95e-09
LSHR_LSLR-S	3	GO:0120254	BP	olefinic compound metabolic process	0.157895	0.00279332			LSHR_LSLR-R	10	GO:0006833	BP	water transport	0.30303	1.88e-08
LSHR_LSLR-S	2	GO:0030091	BP	protein repair	0.333333	0.00330338			LSHR_LSLR-R	10	GO:0042044	BP	fluid transport	0.30303	1.88e-08
LSHR_LSLR-S	2	GO:0010112	BP	regulation of systemic acquired resistance	0.25	0.00604385			LSHR_LSLR-R	35	GO:0009734	BP	auxin-activated signaling pathway	0.0837321	2.28e-08
LSHR_LSLR-S	2	GO:0019253	BP	reductive pentose-phosphate cycle	0.2	0.00952091			LSHR_LSLR-R	159	GO:1903506	BP	regulation of nucleic acid-templated transcription	0.0439105	8.29e-08
LSHR_LSLR-S	2	GO:0019685	BP	photosynthesis, dark reaction	0.2	0.00952091			LSHR_LSLR-R	159	GO:0006355	BP	regulation of transcription, DNA-templated	0.0439105	8.29e-08
LSHR_LSLR-S	2	GO:0010207	BP	photosystem II assembly	0.166667	0.0136881			LSHR_LSLR-R	159	GO:2001141	BP	regulation of RNA biosynthetic process	0.0439105	8.29e-08
LSHR_LSLR-S	1	GO:0055073	BP	cadmium ion homeostasis	1	0.0151718			LSHR_LSLR-R	8	GO:0009803	BP	cinnamic acid metabolic process	0.363636	1.02e-07
LSHR_LSLR-S	1	GO:1905156	BP	negative regulation of photosynthesis	1	0.0151718			LSHR_LSLR-R	8	GO:0009800	BP	cinnamic acid biosynthetic process	0.363636	1.02e-07
LSHR_LSLR-S	11	GO:0009522	CC	photosystem I	0.34375	7.6587e-13			LSHR_LSLR-R	169	GO:2000112	BP	regulation of cellular macromolecule biosynthetic process	0.0427415	1.98e-07
LSHR_LSLR-S	11	GO:0009521	CC	photosystem	0.203704	4.23369e-10			LSHR_LSLR-R	169	GO:0010556	BP	regulation of macromolecule biosynthetic process	0.0426875	2.04e-07
LSHR_LSLR-S	14	GO:0009535	CC	chloroplast thylakoid membrane	0.133333	6.39512e-10			LSHR_LSLR-R	171	GO:0031326	BP	regulation of cellular biosynthetic process	0.042495	2.47e-07
LSHR_LSLR-S	14	GO:0055035	CC	plastid thylakoid membrane	0.133333	6.39512e-10			LSHR_LSLR-R	171	GO:0009889	BP	regulation of biosynthetic process	0.0424107	2.58e-07
LSHR_LSLR-S	14	GO:0034357	CC	photosynthetic membrane	0.127273	1.19721e-09			LSHR_LSLR-R	161	GO:0051252	BP	regulation of RNA metabolic process	0.0430942	2.83e-07
LSHR_LSLR-S	14	GO:0042651	CC	thylakoid membrane	0.127273	1.19721e-09			LSHR_LSLR-R	9	GO:0120255	BP	olefinic compound biosynthetic process	0.25	6.07e-07
LSHR_LSLR-S	9	GO:0009523	CC	photosystem II	0.257143	1.84545e-09			LSHR_LSLR-R	161	GO:0019219	BP	regulation of nucleobase-containing compound metabolic process	0.0420146	1.13e-06
LSHR_LSLR-S	15	GO:0042170	CC	plastid membrane	0.0773196	2.77959e-07			LSHR_LSLR-R	102	GO:0007165	BP	signal transduction	0.0472879	1.2e-06
LSHR_LSLR-S	15	GO:0098796	CC	membrane protein complex	0.0352941	0.00218398			LSHR_LSLR-R	9	GO:0120254	BP	olefinic compound metabolic process	0.230769	1.27e-06
LSHR_LSLR-S	42	GO:0016020	CC	membrane	0.0210949	0.0244179			LSHR_LSLR-R	272	GO:0050794	BP	regulation of cellular process	0.0377778	1.49e-06
LSHR_LSLR-S	1	GO:0042807	CC	central vacuole	0.5	0.0301144			LSHR_LSLR-R	20	GO:0048046	CC	apoplast	0.0701754	0.000251226
LSHR_LSLR-S	19	GO:0031090	CC	organelle membrane	0.0247396	0.0333233			LSHR_LSLR-R	49	GO:0005576	CC	extracellular region	0.0479922	0.00058305
LSHR_LSLR-S	1	GO:0030093	CC	chloroplast photosystem I	0.333333	0.0448311			LSHR_LSLR-R	6	GO:0010287	CC	plastoglobule	0.12766	0.00218337
LSHR_LSLR-S	1	GO:0005960	CC	glycine cleavage complex	0.333333	0.0448311			LSHR_LSLR-R	9	GO:0009523	CC	photosystem II	0.0849057	0.00354055
LSHR_LSLR-S	14	GO:0009536	CC	plastid	0.0255474	0.0498787			LSHR_LSLR-R	4	GO:0030286	CC	dynein complex	0.142857	0.00801557
LSHR_LSLR-S	9	GO:0016168	MF	chlorophyll binding	0.230769	5.25338e-09			LSHR_LSLR-R	3	GO:0043527	CC	tRNA methyltransferase complex	0.1875	0.0100166
LSHR_LSLR-S	19	GO:0046906	MF	tetrapyrrole binding	0.0517711	3.48044e-06			LSHR_LSLR-R	2	GO:0031515	CC	tRNA (m1A) methyltransferase complex	0.333333	0.0114575
LSHR_LSLR-S	8	GO:0016667	MF	oxidoreductase activity, acting on a sulfur group of donors	0.0879121	7.20454e-05			LSHR_LSLR-R	7	GO:0000145	CC	exocyst	0.0707071	0.024186
LSHR_LSLR-S	39	GO:0016491	MF	oxidoreductase activity	0.0285088	0.000114553			LSHR_LSLR-R	94	GO:0005886	CC	plasma membrane	0.0359465	0.0256523
LSHR_LSLR-S	6	GO:0015035	MF	protein-disulfide reductase activity	0.0833333	0.00077729			LSHR_LSLR-R	6	GO:0009522	CC	photosystem I	0.0722892	0.0323887
LSHR_LSLR-S	6	GO:0015036	MF	disulfide oxidoreductase activity	0.0810811	0.00089874			LSHR_LSLR-R	13	GO:0031225	CC	anchored component of membrane	0.0524194	0.0340323
LSHR_LSLR-S	2	GO:0043891	MF	glyceraldehyde-3-phosphate dehydrogenase (NAD(P)+) (phosphorylating) activity	0.4	0.00222449			LSHR_LSLR-R	9	GO:0009521	CC	photosystem	0.0616438	0.0396583
LSHR_LSLR-S	2	GO:0004365	MF	glyceraldehyde-3-phosphate dehydrogenase (NAD+) (phosphorylating) activity	0.4	0.00222449			LSHR_LSLR-R	16	GO:0031226	CC	intrinsic component of plasma membrane	0.0487805	0.0434071
LSHR_LSLR-S	3	GO:0016671	MF	oxidoreductase activity, acting on a sulfur group of donors, disulfide as acceptor	0.142857	0.00374925			LSHR_LSLR-R	2	GO:0009514	CC	glyoxysome	0.166667	0.044981
LSHR_LSLR-S	2	GO:0019904	MF	protein domain specific binding	0.25	0.00604385			LSHR_LSLR-R	10	GO:0046658	CC	anchored component of plasma membrane	0.0540541	0.0464832
LSHR_LSLR-S	2	GO:0140414	MF	phosphopantetheine-dependent carrier activity	0.222222	0.00769326			LSHR_LSLR-R	26	GO:0030312	CC	external encapsulating structure	0.0429752	0.0482545
LSHR_LSLR-S	2	GO:0000036	MF	acyl carrier activity	0.222222	0.00769326			LSHR_LSLR-R	8	GO:0045548	MF	phenylalanine ammonia-lyase activity	0.363636	1.02e-07
LSHR_LSLR-S	2	GO:0051192	MF	prosthetic group binding	0.222222	0.00769326			LSHR_LSLR-R	9	GO:0016841	MF	ammonia-lyase activity	0.257143	4.67e-07
LSHR_LSLR-S	2	GO:0044620	MF	ACP phosphopantetheine attachment site binding	0.222222	0.00769326			LSHR_LSLR-R	12	GO:0016840	MF	carbon-nitrogen lyase activity	0.139535	6.49e-06
LSHR_LSLR-S	11	GO:0016705	MF	oxidoreductase activity, acting on paired donors, with incorporation or reduction of molecular oxygen	0.034375	0.00990032			LSHR_LSLR-R	9	GO:0015250	MF	water channel activity	0.191489	6.62e-06
LSHR_LSLR-S	2	GO:0016641	MF	oxidoreductase activity, acting on the CH-NH2 group of donors, oxygen as acceptor	0.181818	0.0115211			LSHR_LSLR-R	9	GO:0005372	MF	water transmembrane transporter activity	0.191489	6.62e-06
LSHR_LSLR-S	4	GO:0043177	MF	organic acid binding	0.0689655	0.0115665			LSHR_LSLR-R	7	GO:0102229	MF	amylopectin maltohydrolase activity	0.259259	8.53e-06
LSHR_LSLR-S	10	GO:0005506	MF	iron ion binding	0.0350877	0.011932			LSHR_LSLR-R	7	GO:0016161	MF	beta-amylase activity	0.259259	8.53e-06
LSHR_LSLR-S	3	GO:0048038	MF	quinone binding	0.0909091	0.0134604			LSHR_LSLR-R	6	GO:0004806	MF	triglyceride lipase activity	0.26087	3.69e-05
LSHR_LSLR-S	3	GO:0140104	MF	molecular carrier activity	0.0882353	0.0146008			LSHR_LSLR-R	16	GO:0004712	MF	protein serine/threonine/tyrosine kinase activity	0.0930233	4.06e-05
HSHR-LSHR-S	45	GO:0019748	BP	secondary metabolic process	0.394737	6.90411e-11			LSHR_LSLR-R	54	GO:0016798	MF	hydrolase activity, acting on glycosyl bonds	0.0511364	5.3e-05
HSHR-LSHR-S	35	GO:0009698	BP	phenylpropanoid metabolic process	0.406977	3.39264e-09			LSHR_LSLR-R	46	GO:0016829	MF	lyase activity	0.0540541	6.58e-05
HSHR-LSHR-S	39	GO:0016054	BP	organic acid catabolic process	0.382353	3.72765e-09			LSHR_LSLR-R	15	GO:0016298	MF	lipase activity	0.0833333	0.000237937
HSHR-LSHR-S	53	GO:0044282	BP	small molecule catabolic process	0.32716	7.33399e-09			LSHR_LSLR-R	7	GO:0016160	MF	amylase activity	0.159091	0.000240625
HSHR-LSHR-S	18	GO:0042537	BP	benzene-containing compound metabolic process	0.6	1.31852e-08			LSHR_LSLR-R	46	GO:0004553	MF	hydrolase activity, hydrolyzing O-glycosyl compounds	0.0511111	0.000243169
HSHR-LSHR-S	28	GO:1901606	BP	alpha-amino acid catabolic process	0.424242	4.23688e-08			LSHR_LSLR-R	42	GO:0046906	MF	tetrapyrrole binding	0.0512821	0.000424538
HSHR-LSHR-S	28	GO:0009063	BP	cellular amino acid catabolic process	0.411765	9.17451e-08			LSHR_LSLR-R	8	GO:0016762	MF	xyloglucan:xyloglucosyl transferase activity	0.126984	0.000433844
HSHR-LSHR-S	61	GO:0071554	BP	cell wall organization or biogenesis	0.287736	1.19481e-07			LSHR_LSLR-R	91	GO:0003700	MF	DNA-binding transcription factor activity	0.0410835	0.00067513
HSHR-LSHR-S	35	GO:0046395	BP	carboxylic acid catabolic process	0.360825	1.26865e-07			LSHR_LSLR-R	3	GO:0046863	MF	ribulose-1,5-bisphosphate carboxylase/oxygenase activator activity	0.428571	0.000759535
HSHR-LSHR-S	28	GO:0009699	BP	phenylpropanoid biosynthetic process	0.405797	1.32957e-07			LSHR_LSLR-R	6	GO:0080043	MF	quercetin 3-O-glucosyltransferase activity	0.139535	0.00136613
HSHR-LSHR-S	30	GO:0044550	BP	secondary metabolite biosynthetic process	0.375	3.77636e-07			LSHR_LSLR-R	6	GO:0080044	MF	quercetin 7-O-glucosyltransferase activity	0.139535	0.00136613
HSHR-LSHR-S	76	GO:0044262	BP	cellular carbohydrate metabolic process	0.256757	4.83635e-07			HSHR_LSHR-R	8	GO:0009803	BP	cinnamic acid metabolic process	0.363636	8.40037e-10
HSHR-LSHR-S	12	GO:0120255	BP	olefinic compound biosynthetic process	0.666667	7.37642e-07			HSHR_LSHR-R	8	GO:0009800	BP	cinnamic acid biosynthetic process	0.363636	8.40037e-10
HSHR-LSHR-S	13	GO:0009074	BP	aromatic amino acid family catabolic process	0.619048	8.77675e-07			HSHR_LSHR-R	8	GO:0120255	BP	olefinic compound biosynthetic process	0.222222	6.56546e-08
HSHR-LSHR-S	28	GO:0071669	BP	plant-type cell wall organization or biogenesis	0.368421	1.3877e-06			HSHR_LSHR-R	8	GO:1902222	BP	erythrose 4-phosphate/phosphoenolpyruvate family amino acid catabolic process	0.216216	8.2631e-08
HSHR-LSHR-S	30	GO:0042546	BP	cell wall biogenesis	0.352941	1.68565e-06			HSHR_LSHR-R	8	GO:0006559	BP	L-phenylalanine catabolic process	0.216216	8.2631e-08
HSHR-LSHR-S	12	GO:0120254	BP	olefinic compound metabolic process	0.631579	1.73431e-06			HSHR_LSHR-R	8	GO:0120254	BP	olefinic compound metabolic process	0.205128	1.28132e-07
HSHR-LSHR-S	173	GO:0005975	BP	carbohydrate metabolic process	0.203769	3.27213e-06			HSHR_LSHR-R	8	GO:0009074	BP	aromatic amino acid family catabolic process	0.181818	3.44789e-07
HSHR-LSHR-S	132	GO:0006082	BP	organic acid metabolic process	0.210191	1.11319e-05			HSHR_LSHR-R	9	GO:0042537	BP	benzene-containing compound metabolic process	0.128571	1.36524e-06
HSHR-LSHR-S	71	GO:0005976	BP	polysaccharide metabolic process	0.243151	1.14391e-05			HSHR_LSHR-R	9	GO:0009699	BP	phenylpropanoid biosynthetic process	0.12	2.46151e-06
HSHR-LSHR-S	118	GO:0005576	CC	extracellular region	0.263982	6.17989e-11			HSHR_LSHR-R	8	GO:1902221	BP	erythrose 4-phosphate/phosphoenolpyruvate family amino acid metabolic process	0.140351	2.69321e-06
HSHR-LSHR-S	36	GO:0048046	CC	apoplast	0.382979	1.39792e-08			HSHR_LSHR-R	8	GO:0006558	BP	L-phenylalanine metabolic process	0.140351	2.69321e-06
HSHR-LSHR-S	19	GO:0000786	CC	nucleosome	0.413043	1.00433e-05			HSHR_LSHR-R	11	GO:0009698	BP	phenylpropanoid metabolic process	0.0873016	4.61812e-06
HSHR-LSHR-S	21	GO:0044815	CC	DNA packaging complex	0.344262	8.9575e-05			HSHR_LSHR-R	11	GO:1901606	BP	alpha-amino acid catabolic process	0.0797101	1.10642e-05
HSHR-LSHR-S	141	GO:0005886	CC	plasma membrane	0.195562	0.000238876			HSHR_LSHR-R	9	GO:0044550	BP	secondary metabolite biosynthetic process	0.1	1.12663e-05
HSHR-LSHR-S	20	GO:0032993	CC	protein-DNA complex	0.322581	0.000407804			HSHR_LSHR-R	6	GO:0009768	BP	photosynthesis, light harvesting in photosystem I	0.133333	6.58055e-05
HSHR-LSHR-S	4	GO:0010369	CC	chromocenter	1	0.000457846			HSHR_LSHR-R	11	GO:0019748	BP	secondary metabolic process	0.0632184	9.37008e-05
HSHR-LSHR-S	22	GO:0042579	CC	microbody	0.268293	0.00412181			HSHR_LSHR-R	40	GO:0009628	BP	response to abiotic stimulus	0.0301659	9.638e-05
HSHR-LSHR-S	32	GO:0005874	CC	microtubule	0.238806	0.00439399			HSHR_LSHR-R	12	GO:0098656	BP	anion transmembrane transport	0.0574163	0.000114565
HSHR-LSHR-S	7	GO:0031903	CC	microbody membrane	0.4375	0.00483477			HSHR_LSHR-R	6	GO:0009765	BP	photosynthesis, light harvesting	0.115385	0.000150071
HSHR-LSHR-S	7	GO:0005778	CC	peroxisomal membrane	0.4375	0.00483477			HSHR_LSHR-R	11	GO:0009063	BP	cellular amino acid catabolic process	0.0597826	0.000153577
HSHR-LSHR-S	32	GO:0099512	CC	supramolecular fiber	0.235294	0.00495323			HSHR_LSHR-R	18	GO:0009535	CC	chloroplast thylakoid membrane	0.0387931	0.000398282
HSHR-LSHR-S	32	GO:0099081	CC	supramolecular polymer	0.235294	0.00495323			HSHR_LSHR-R	18	GO:0055035	CC	plastid thylakoid membrane	0.0386266	0.000418924
HSHR-LSHR-S	32	GO:0099513	CC	polymeric cytoskeletal fiber	0.235294	0.00495323			HSHR_LSHR-R	18	GO:0034357	CC	photosynthetic membrane	0.0368852	0.000714551
HSHR-LSHR-S	31	GO:0031225	CC	anchored component of membrane	0.234848	0.00620481			HSHR_LSHR-R	18	GO:0042651	CC	thylakoid membrane	0.0368852	0.000714551
HSHR-LSHR-S	4	GO:0072686	CC	mitotic spindle	0.571429	0.0110596			HSHR_LSHR-R	7	GO:0009523	CC	photosystem II	0.0660377	0.00134624
HSHR-LSHR-S	3	GO:0009514	CC	glyoxysome	0.75	0.011153			HSHR_LSHR-R	6	GO:0009522	CC	photosystem I	0.0722892	0.00185819
HSHR-LSHR-S	10	GO:0009522	CC	photosystem I	0.3125	0.01946			HSHR_LSHR-R	23	GO:0042170	CC	plastid membrane	0.0314637	0.00205593
HSHR-LSHR-S	2	GO:0044796	CC	DNA polymerase processivity factor complex	1	0.0214126			HSHR_LSHR-R	4	GO:0010287	CC	plastoglobule	0.0851064	0.00600532
HSHR-LSHR-S	2	GO:0042807	CC	central vacuole	1	0.0214126			HSHR_LSHR-R	7	GO:0009521	CC	photosystem	0.0479452	0.00791882
HSHR-LSHR-S	2	GO:0030062	CC	mitochondrial tricarboxylic acid cycle enzyme complex	1	0.0214126			HSHR_LSHR-R	2	GO:0030956	CC	glutamyl-tRNA(Gln) amidotransferase complex	0.2	0.00992467
HSHR-LSHR-S	2	GO:0005947	CC	mitochondrial alpha-ketoglutarate dehydrogenase complex	1	0.0214126			HSHR_LSHR-R	2	GO:0097550	CC	transcription preinitiation complex	0.166667	0.0142613
HSHR-LSHR-S	2	GO:1990752	CC	microtubule end	1	0.0214126			HSHR_LSHR-R	2	GO:0005675	CC	transcription factor TFIIH holo complex	0.133333	0.0220046
HSHR-LSHR-S	2	GO:0043626	CC	PCNA complex	1	0.0214126			HSHR_LSHR-R	1	GO:0000112	CC	nucleotide-excision repair factor 3 complex	0.5	0.0307332
HSHR-LSHR-S	2	GO:0035371	CC	microtubule plus-end	1	0.0214126			HSHR_LSHR-R	1	GO:0030076	CC	light-harvesting complex	0.5	0.0307332
HSHR-LSHR-S	17	GO:0005777	CC	peroxisome	0.25	0.0236588			HSHR_LSHR-R	1	GO:0009503	CC	thylakoid light-harvesting complex	0.5	0.0307332
HSHR-LSHR-S	29	GO:0031226	CC	intrinsic component of plasma membrane	0.216418	0.0266478			HSHR_LSHR-R	1	GO:0009517	CC	PSII associated light-harvesting complex II	0.5	0.0307332
HSHR-LSHR-S	10	GO:0000307	CC	cyclin-dependent protein kinase holoenzyme complex	0.277778	0.0333874			HSHR_LSHR-R	14	GO:0009532	CC	plastid stroma	0.0275049	0.0431468
HSHR-LSHR-S	4	GO:0005880	CC	nuclear microtubule	0.4	0.0461133			HSHR_LSHR-R	14	GO:0009570	CC	chloroplast stroma	0.0275049	0.0431468
HSHR-LSHR-S	777	GO:0031224	CC	intrinsic component of membrane	0.154535	0.0495339			HSHR_LSHR-R	1	GO:0009925	CC	basal plasma membrane	0.333333	0.0457442
HSHR-LSHR-S	91	GO:0046906	MF	tetrapyrrole binding	0.247956	2.01091e-07			HSHR_LSHR-R	1	GO:0005952	CC	cAMP-dependent protein kinase complex	0.333333	0.0457442
HSHR-LSHR-S	82	GO:0020037	MF	heme binding	0.250765	5.00712e-07			HSHR_LSHR-R	3	GO:0005881	CC	cytoplasmic microtubule	0.0576923	0.0467318
HSHR-LSHR-S	20	GO:0030527	MF	structural constituent of chromatin	0.444444	1.47864e-06			HSHR_LSHR-R	2	GO:0031012	CC	extracellular matrix	0.0869565	0.0488952
HSHR-LSHR-S	262	GO:0016491	MF	oxidoreductase activity	0.19152	1.88861e-06			HSHR_LSHR-R	8	GO:0045548	MF	phenylalanine ammonia-lyase activity	0.363636	8.40037e-10
HSHR-LSHR-S	17	GO:0033293	MF	monocarboxylic acid binding	0.472222	3.24712e-06			HSHR_LSHR-R	9	GO:0016841	MF	ammonia-lyase activity	0.257143	2.40119e-09
HSHR-LSHR-S	28	GO:0015293	MF	symporter activity	0.337349	1.19094e-05			HSHR_LSHR-R	11	GO:0016840	MF	carbon-nitrogen lyase activity	0.127907	9.71954e-08
HSHR-LSHR-S	9	GO:0045548	MF	phenylalanine ammonia-lyase activity	0.692308	1.24027e-05			HSHR_LSHR-R	3	GO:0046863	MF	ribulose-1,5-bisphosphate carboxylase/oxygenase activator activity	0.428571	0.000123573
HSHR-LSHR-S	9	GO:0005504	MF	fatty acid binding	0.642857	3.01956e-05			HSHR_LSHR-R	27	GO:0046906	MF	tetrapyrrole binding	0.032967	0.000273599
HSHR-LSHR-S	10	GO:0016841	MF	ammonia-lyase activity	0.588235	3.20191e-05			HSHR_LSHR-R	56	GO:0003700	MF	DNA-binding transcription factor activity	0.0252822	0.00037974
HSHR-LSHR-S	74	GO:0016705	MF	oxidoreductase activity, acting on paired donors, with incorporation or reduction of molecular oxygen	0.23125	4.18129e-05			HSHR_LSHR-R	61	GO:0140110	MF	transcription regulator activity	0.0244587	0.000439877
HSHR-LSHR-S	37	GO:0046527	MF	glucosyltransferase activity	0.284615	4.71691e-05			HSHR_LSHR-R	131	GO:0005515	MF	protein binding	0.0207115	0.000532289
HSHR-LSHR-S	67	GO:0004497	MF	monooxygenase activity	0.236749	5.74965e-05			HSHR_LSHR-R	2	GO:0050566	MF	asparaginyl-tRNA synthase (glutamine-hydrolyzing) activity	0.5	0.00140755
HSHR-LSHR-S	168	GO:0003700	MF	DNA-binding transcription factor activity	0.193103	0.000116197			HSHR_LSHR-R	74	GO:0016491	MF	oxidoreductase activity	0.0220173	0.00225769
HSHR-LSHR-S	21	GO:0140825	MF	lactoperoxidase activity	0.33871	0.000170731			HSHR_LSHR-R	6	GO:0016168	MF	chlorophyll binding	0.0612245	0.00426876
HSHR-LSHR-S	21	GO:0031406	MF	carboxylic acid binding	0.328125	0.000233864			HSHR_LSHR-R	4	GO:0140677	MF	molecular function activator activity	0.0888889	0.00513957
HSHR-LSHR-S	178	GO:0140110	MF	transcription regulator activity	0.187368	0.000380027			HSHR_LSHR-R	2	GO:0004072	MF	aspartate kinase activity	0.25	0.0063034
HSHR-LSHR-S	188	GO:0022857	MF	transmembrane transporter activity	0.185587	0.000401811			HSHR_LSHR-R	3	GO:0008047	MF	enzyme activator activity	0.115385	0.00737575
HSHR-LSHR-S	112	GO:0043565	MF	sequence-specific DNA binding	0.199643	0.000509875			HSHR_LSHR-R	4	GO:0004867	MF	serine-type endopeptidase inhibitor activity	0.0769231	0.00857996
HSHR-LSHR-S	22	GO:0046982	MF	protein heterodimerization activity	0.309859	0.000518756			HSHR_LSHR-R	2	GO:0050567	MF	glutaminyl-tRNA synthase (glutamine-hydrolyzing) activity	0.2	0.00992467
HSHR-LSHR-S	6	GO:0080030	MF	methyl indole-3-acetate esterase activity	0.666667	0.000550474			HSHR_LSHR-R	3	GO:0015114	MF	phosphate ion transmembrane transporter activity	0.1	0.0110038
HSLR_LSLR-S	30	GO:0044036	BP	cell wall macromolecule metabolic process	0.32967	7.18926e-14			HSHR_LSHR-R	20	GO:0020037	MF	heme binding	0.0277778	0.01349
HSLR_LSLR-S	57	GO:0005976	BP	polysaccharide metabolic process	0.195205	1.48303e-13			HSHR_LSHR-R	8	GO:0015103	MF	inorganic anion transmembrane transporter activity	0.039801	0.0135753
HSLR_LSLR-S	27	GO:0042546	BP	cell wall biogenesis	0.317647	3.4768e-12			HSHR_LSHR-R	3	GO:0019904	MF	protein domain specific binding	0.0909091	0.0142912
HSLR_LSLR-S	25	GO:0010383	BP	cell wall polysaccharide metabolic process	0.324675	1.27401e-11			HSLR-LSLR-R	10	GO:0009803	BP	cinnamic acid metabolic process	0.454545	4.18426e-14
HSLR_LSLR-S	23	GO:0010410	BP	hemicellulose metabolic process	0.328571	6.3888e-11			HSLR-LSLR-R	10	GO:0009800	BP	cinnamic acid biosynthetic process	0.454545	4.18426e-14
HSLR_LSLR-S	39	GO:0044264	BP	cellular polysaccharide metabolic process	0.213115	6.99006e-11			HSLR-LSLR-R	10	GO:0120255	BP	olefinic compound biosynthetic process	0.277778	1.40919e-11
HSLR_LSLR-S	42	GO:0071554	BP	cell wall organization or biogenesis	0.198113	1.50392e-10			HSLR-LSLR-R	10	GO:1902222	BP	erythrose 4-phosphate/phosphoenolpyruvate family amino acid catabolic process	0.27027	1.90992e-11
HSLR_LSLR-S	21	GO:0071669	BP	plant-type cell wall organization or biogenesis	0.276316	1.45456e-08			HSLR-LSLR-R	10	GO:0006559	BP	L-phenylalanine catabolic process	0.27027	1.90992e-11
HSLR_LSLR-S	16	GO:0009832	BP	plant-type cell wall biogenesis	0.32	7.94528e-08			HSLR-LSLR-R	10	GO:0120254	BP	olefinic compound metabolic process	0.25641	3.40975e-11
HSLR_LSLR-S	46	GO:0044262	BP	cellular carbohydrate metabolic process	0.155405	9.0706e-08			HSLR-LSLR-R	10	GO:0009074	BP	aromatic amino acid family catabolic process	0.227273	1.25938e-10
HSLR_LSLR-S	97	GO:0005975	BP	carbohydrate metabolic process	0.114252	1.39981e-07			HSLR-LSLR-R	10	GO:0006558	BP	L-phenylalanine metabolic process	0.175439	1.89916e-09
HSLR_LSLR-S	12	GO:0045491	BP	xylan metabolic process	0.4	2.07801e-07			HSLR-LSLR-R	10	GO:1902221	BP	erythrose 4-phosphate/phosphoenolpyruvate family amino acid metabolic process	0.175439	1.89916e-09
HSLR_LSLR-S	26	GO:0000272	BP	polysaccharide catabolic process	0.203125	2.80522e-07			HSLR-LSLR-R	87	GO:1903506	BP	regulation of nucleic acid-templated transcription	0.0240265	2.17556e-09
HSLR_LSLR-S	10	GO:0009834	BP	plant-type secondary cell wall biogenesis	0.454545	5.22206e-07			HSLR-LSLR-R	87	GO:0006355	BP	regulation of transcription, DNA-templated	0.0240265	2.17556e-09
HSLR_LSLR-S	26	GO:0007017	BP	microtubule-based process	0.181818	2.58143e-06			HSLR-LSLR-R	87	GO:2001141	BP	regulation of RNA biosynthetic process	0.0240265	2.17556e-09
HSLR_LSLR-S	27	GO:0006073	BP	cellular glucan metabolic process	0.177632	2.65242e-06			HSLR-LSLR-R	88	GO:0051252	BP	regulation of RNA metabolic process	0.0235546	4.02455e-09
HSLR_LSLR-S	27	GO:0044085	BP	cellular component biogenesis	0.177632	2.65242e-06			HSLR-LSLR-R	89	GO:0019219	BP	regulation of nucleobase-containing compound metabolic process	0.0232255	6.27036e-09
HSLR_LSLR-S	17	GO:0042744	BP	hydrogen peroxide catabolic process	0.232877	4.60146e-06			HSLR-LSLR-R	91	GO:2000112	BP	regulation of cellular macromolecule biosynthetic process	0.0230147	6.48336e-09
HSLR_LSLR-S	17	GO:0042743	BP	hydrogen peroxide metabolic process	0.232877	4.60146e-06			HSLR-LSLR-R	91	GO:0010556	BP	regulation of macromolecule biosynthetic process	0.0229856	6.7465e-09
HSLR_LSLR-S	22	GO:0019748	BP	secondary metabolic process	0.192982	5.51021e-06			HSLR-LSLR-R	92	GO:0031326	BP	regulation of cellular biosynthetic process	0.0228628	8.17612e-09
HSLR_LSLR-S	81	GO:0005576	CC	extracellular region	0.181208	9.08117e-17			HSLR-LSLR-R	92	GO:0009889	BP	regulation of biosynthetic process	0.0228175	8.58335e-09
HSLR_LSLR-S	24	GO:0048046	CC	apoplast	0.255319	7.70457e-09			HSLR-LSLR-R	10	GO:0042537	BP	benzene-containing compound metabolic process	0.142857	1.51197e-08
HSLR_LSLR-S	26	GO:0005874	CC	microtubule	0.19403	7.14548e-07			HSLR-LSLR-R	133	GO:0005634	CC	nucleus	0.0160125	0.0011495
HSLR_LSLR-S	26	GO:0099081	CC	supramolecular polymer	0.191176	9.6178e-07			HSLR-LSLR-R	6	GO:0000145	CC	exocyst	0.0606061	0.00144544
HSLR_LSLR-S	26	GO:0099513	CC	polymeric cytoskeletal fiber	0.191176	9.6178e-07			HSLR-LSLR-R	14	GO:0009570	CC	chloroplast stroma	0.0275049	0.00647346
HSLR_LSLR-S	26	GO:0099512	CC	supramolecular fiber	0.191176	9.6178e-07			HSLR-LSLR-R	14	GO:0009532	CC	plastid stroma	0.0275049	0.00647346
HSLR_LSLR-S	26	GO:0099080	CC	supramolecular complex	0.150289	8.85875e-05			HSLR-LSLR-R	9	GO:0048046	CC	apoplast	0.0315789	0.00932208
HSLR_LSLR-S	74	GO:0005886	CC	plasma membrane	0.102635	0.000229164			HSLR-LSLR-R	7	GO:0099023	CC	vesicle tethering complex	0.0341463	0.0140281
HSLR_LSLR-S	3	GO:0009514	CC	glyoxysome	0.75	0.00112886			HSLR-LSLR-R	14	GO:0005789	CC	endoplasmic reticulum membrane	0.023569	0.0217458
HSLR_LSLR-S	14	GO:0046658	CC	anchored component of plasma membrane	0.16092	0.00178439			HSLR-LSLR-R	1	GO:0061617	CC	MICOS complex	0.5	0.0244703
HSLR_LSLR-S	19	GO:0031226	CC	intrinsic component of plasma membrane	0.141791	0.00243426			HSLR-LSLR-R	2	GO:0031012	CC	extracellular matrix	0.0869565	0.0322706
HSLR_LSLR-S	17	GO:0031225	CC	anchored component of membrane	0.128788	0.00794435			HSLR-LSLR-R	2	GO:0072546	CC	EMC complex	0.0869565	0.0322706
HSLR_LSLR-S	3	GO:0072686	CC	mitotic spindle	0.428571	0.0084792			HSLR-LSLR-R	7	GO:0031461	CC	cullin-RING ubiquitin ligase complex	0.0281124	0.0355174
HSLR_LSLR-S	5	GO:0005819	CC	spindle	0.238095	0.0108945			HSLR-LSLR-R	70	GO:0005737	CC	cytoplasm	0.0157162	0.0376898
HSLR_LSLR-S	5	GO:0005871	CC	kinesin complex	0.238095	0.0108945			HSLR-LSLR-R	1	GO:0019185	CC	snRNA-activating protein complex	0.25	0.0483427
HSLR_LSLR-S	7	GO:0005875	CC	microtubule associated complex	0.170732	0.0177307			HSLR-LSLR-R	10	GO:0045548	MF	phenylalanine ammonia-lyase activity	0.454545	4.18426e-14
HSLR_LSLR-S	370	GO:0031224	CC	intrinsic component of membrane	0.0735879	0.0210976			HSLR-LSLR-R	11	GO:0016841	MF	ammonia-lyase activity	0.314286	2.85519e-13
HSLR_LSLR-S	6	GO:0005618	CC	cell wall	0.176471	0.0235111			HSLR-LSLR-R	11	GO:0016840	MF	carbon-nitrogen lyase activity	0.127907	9.50666e-09
HSLR_LSLR-S	6	GO:0009505	CC	plant-type cell wall	0.176471	0.0235111			HSLR-LSLR-R	118	GO:0005515	MF	protein binding	0.0186561	3.60856e-06
HSLR_LSLR-S	3	GO:0005880	CC	nuclear microtubule	0.3	0.0249983			HSLR-LSLR-R	51	GO:0003700	MF	DNA-binding transcription factor activity	0.0230248	2.60214e-05
HSLR_LSLR-S	363	GO:0016021	CC	integral component of membrane	0.0730529	0.034898			HSLR-LSLR-R	53	GO:0140110	MF	transcription regulator activity	0.021251	0.000116175
HSLR_LSLR-S	7	GO:0030312	CC	external encapsulating structure	0.148936	0.0351735			HSLR-LSLR-R	2	GO:0030795	MF	methyl jasmonate methylesterase activity	1	0.000151291
HSLR_LSLR-S	2	GO:0009524	CC	phragmoplast	0.4	0.0389087			HSLR-LSLR-R	5	GO:0005372	MF	water transmembrane transporter activity	0.106383	0.000278151
HSLR_LSLR-S	145	GO:0016491	MF	oxidoreductase activity	0.105994	1.26746e-08			HSLR-LSLR-R	5	GO:0015250	MF	water channel activity	0.106383	0.000278151
HSLR_LSLR-S	48	GO:0020037	MF	heme binding	0.146789	2.42451e-07			HSLR-LSLR-R	2	GO:0045549	MF	9-cis-epoxycarotenoid dioxygenase activity	0.5	0.000892964
HSLR_LSLR-S	17	GO:0140825	MF	lactoperoxidase activity	0.274194	3.87399e-07			HSLR-LSLR-R	22	GO:0016829	MF	lyase activity	0.0258519	0.00131159
HSLR_LSLR-S	58	GO:0016798	MF	hydrolase activity, acting on glycosyl bonds	0.13242	5.05653e-07			HSLR-LSLR-R	3	GO:0010436	MF	carotenoid dioxygenase activity	0.166667	0.00131952
HSLR_LSLR-S	51	GO:0046906	MF	tetrapyrrole binding	0.138965	6.64642e-07			HSLR-LSLR-R	78	GO:0003677	MF	DNA binding	0.017536	0.00157687
HSLR_LSLR-S	52	GO:0004553	MF	hydrolase activity, hydrolyzing O-glycosyl compounds	0.130653	3.30872e-06			HSLR-LSLR-R	6	GO:0016702	MF	oxidoreductase activity, acting on single donors with incorporation of molecular oxygen, incorporation of two atoms of oxygen	0.0571429	0.00195191
HSLR_LSLR-S	28	GO:0004857	MF	enzyme inhibitor activity	0.171779	3.4406e-06			HSLR-LSLR-R	2	GO:0046863	MF	ribulose-1,5-bisphosphate carboxylase/oxygenase activator activity	0.285714	0.00304955
HSLR_LSLR-S	11	GO:0016762	MF	xyloglucan:xyloglucosyl transferase activity	0.34375	3.9205e-06			HSLR-LSLR-R	2	GO:0004072	MF	aspartate kinase activity	0.25	0.00403298
HSLR_LSLR-S	9	GO:0004568	MF	chitinase activity	0.409091	5.74563e-06			HSLR-LSLR-R	6	GO:0016701	MF	oxidoreductase activity, acting on single donors with incorporation of molecular oxygen	0.0437956	0.00718728
HSLR_LSLR-S	21	GO:0008017	MF	microtubule binding	0.1875	1.4235e-05			HSLR-LSLR-R	2	GO:0003830	MF	beta-1,4-mannosylglycoprotein 4-beta-N-acetylglucosaminyltransferase activity	0.142857	0.0124824
HSLR_LSLR-S	20	GO:0004601	MF	peroxidase activity	0.192308	1.53399e-05			HSLR-LSLR-R	2	GO:0019202	MF	amino acid kinase activity	0.142857	0.0124824
HSLR_LSLR-S	20	GO:0016684	MF	oxidoreductase activity, acting on peroxide as acceptor	0.192308	1.53399e-05			HSLR-LSLR-R	477	GO:0003674	MF	molecular_function	0.0129268	0.014518
HSLR_LSLR-S	38	GO:0004497	MF	monooxygenase activity	0.134276	3.4401e-05			HSHR_LSLR-R	82	GO:0055085	BP	transmembrane transport	0.039442	5.37794e-10
HSLR_LSLR-S	22	GO:0046527	MF	glucosyltransferase activity	0.169231	4.72579e-05			HSHR_LSLR-R	659	GO:0008150	BP	biological_process	0.0211387	3.37761e-07
HSLR_LSLR-S	13	GO:0030414	MF	peptidase inhibitor activity	0.236364	5.0887e-05			HSHR_LSLR-R	6	GO:0010088	BP	phloem development	0.1875	2.70366e-05
HSLR_LSLR-S	13	GO:0061135	MF	endopeptidase regulator activity	0.236364	5.0887e-05			HSHR_LSLR-R	115	GO:0050896	BP	response to stimulus	0.0268943	0.00015446
HSLR_LSLR-S	13	GO:0004866	MF	endopeptidase inhibitor activity	0.236364	5.0887e-05			HSHR_LSLR-R	6	GO:0031408	BP	oxylipin biosynthetic process	0.136364	0.000173641
HSLR_LSLR-S	41	GO:0016705	MF	oxidoreductase activity, acting on paired donors, with incorporation or reduction of molecular oxygen	0.128125	5.84493e-05			HSHR_LSLR-R	28	GO:1901700	BP	response to oxygen-containing compound	0.0407569	0.000180568
HSLR_LSLR-S	13	GO:0061134	MF	peptidase regulator activity	0.232143	6.22655e-05			HSHR_LSLR-R	7	GO:0010466	BP	negative regulation of peptidase activity	0.107692	0.000229232
HSLR_LSLR-S	21	GO:0015631	MF	tubulin binding	0.168	7.77221e-05			HSHR_LSLR-R	6	GO:0031407	BP	oxylipin metabolic process	0.12766	0.000251718
HSHR_LSLR_S	86	GO:0005976	BP	polysaccharide metabolic process	0.294521	4.20403e-11			HSHR_LSLR-R	7	GO:0052547	BP	regulation of peptidase activity	0.106061	0.000252278
HSHR_LSLR_S	61	GO:0044264	BP	cellular polysaccharide metabolic process	0.333333	1.15479e-10			HSHR_LSLR-R	7	GO:0045861	BP	negative regulation of proteolysis	0.106061	0.000252278
HSHR_LSLR_S	85	GO:0044262	BP	cellular carbohydrate metabolic process	0.287162	2.08511e-10			HSHR_LSLR-R	19	GO:0010035	BP	response to inorganic substance	0.046683	0.00033639
HSHR_LSLR_S	44	GO:0019748	BP	secondary metabolic process	0.385965	2.16305e-10			HSHR_LSLR-R	5	GO:0042044	BP	fluid transport	0.151515	0.000368695
HSHR_LSLR_S	36	GO:0042546	BP	cell wall biogenesis	0.423529	4.55195e-10			HSHR_LSLR-R	5	GO:0006833	BP	water transport	0.151515	0.000368695
HSHR_LSLR_S	187	GO:0005975	BP	carbohydrate metabolic process	0.220259	2.15503e-09			HSHR_LSLR-R	12	GO:0009308	BP	amine metabolic process	0.0576923	0.000671427
HSHR_LSLR_S	35	GO:0009698	BP	phenylpropanoid metabolic process	0.406977	2.86681e-09			HSHR_LSLR-R	11	GO:0001101	BP	response to acid chemical	0.0611111	0.000691895
HSHR_LSLR_S	64	GO:0071554	BP	cell wall organization or biogenesis	0.301887	5.28975e-09			HSHR_LSLR-R	7	GO:0051346	BP	negative regulation of hydrolase activity	0.0897436	0.000703864
HSHR_LSLR_S	47	GO:0007017	BP	microtubule-based process	0.328671	2.77088e-08			HSHR_LSLR-R	6	GO:0010951	BP	negative regulation of endopeptidase activity	0.101695	0.000871801
HSHR_LSLR_S	31	GO:0010383	BP	cell wall polysaccharide metabolic process	0.402597	3.08073e-08			HSHR_LSLR-R	6	GO:0052548	BP	regulation of endopeptidase activity	0.101695	0.000871801
HSHR_LSLR_S	29	GO:0010410	BP	hemicellulose metabolic process	0.414286	4.00841e-08			HSHR_LSLR-R	121	GO:0006810	BP	transport	0.0254683	0.0008852
HSHR_LSLR_S	48	GO:0006073	BP	cellular glucan metabolic process	0.315789	8.30205e-08			HSHR_LSLR-R	122	GO:0051234	BP	establishment of localization	0.0254061	0.00093671
HSHR_LSLR_S	30	GO:0071669	BP	plant-type cell wall organization or biogenesis	0.394737	8.68258e-08			HSHR_LSLR-R	3	GO:0034703	CC	cation channel complex	0.214286	0.00211002
HSHR_LSLR_S	17	GO:0042537	BP	benzene-containing compound metabolic process	0.566667	9.92126e-08			HSHR_LSLR-R	3	GO:0034704	CC	calcium channel complex	0.214286	0.00211002
HSHR_LSLR_S	33	GO:0044036	BP	cell wall macromolecule metabolic process	0.362637	2.16726e-07			HSHR_LSLR-R	3	GO:0034702	CC	ion channel complex	0.214286	0.00211002
HSHR_LSLR_S	27	GO:0009699	BP	phenylpropanoid biosynthetic process	0.391304	4.67615e-07			HSHR_LSLR-R	3	GO:1990246	CC	uniplex complex	0.214286	0.00211002
HSHR_LSLR_S	35	GO:0016054	BP	organic acid catabolic process	0.343137	5.46666e-07			HSHR_LSLR-R	3	GO:0031588	CC	nucleotide-activated protein kinase complex	0.157895	0.00523516
HSHR_LSLR_S	48	GO:0044042	BP	glucan metabolic process	0.298137	7.2597e-07			HSHR_LSLR-R	6	GO:0032592	CC	integral component of mitochondrial membrane	0.0705882	0.00560069
HSHR_LSLR_S	21	GO:0009832	BP	plant-type cell wall biogenesis	0.42	2.25778e-06			HSHR_LSLR-R	6	GO:0098573	CC	intrinsic component of mitochondrial membrane	0.0705882	0.00560069
HSHR_LSLR_S	53	GO:0016052	BP	carbohydrate catabolic process	0.274611	2.65698e-06			HSHR_LSLR-R	3	GO:0016593	CC	Cdc73/Paf1 complex	0.0967742	0.0205389
HSHR_LSLR_S	130	GO:0005576	CC	extracellular region	0.290828	1.25746e-15			HSHR_LSLR-R	2	GO:0009514	CC	glyoxysome	0.166667	0.0208617
HSHR_LSLR_S	42	GO:0048046	CC	apoplast	0.446809	1.90631e-12			HSHR_LSLR-R	4	GO:0031305	CC	integral component of mitochondrial inner membrane	0.0689655	0.0242321
HSHR_LSLR_S	48	GO:0005874	CC	microtubule	0.358209	6.69643e-10			HSHR_LSLR-R	303	GO:0031224	CC	intrinsic component of membrane	0.0210959	0.0243213
HSHR_LSLR_S	48	GO:0099512	CC	supramolecular fiber	0.352941	1.66219e-09			HSHR_LSLR-R	4	GO:0031304	CC	intrinsic component of mitochondrial inner membrane	0.0677966	0.0256166
HSHR_LSLR_S	48	GO:0099081	CC	supramolecular polymer	0.352941	1.66219e-09			HSHR_LSLR-R	3	GO:0005905	CC	clathrin-coated pit	0.0882353	0.0262296
HSHR_LSLR_S	48	GO:0099513	CC	polymeric cytoskeletal fiber	0.352941	1.66219e-09			HSHR_LSLR-R	301	GO:0016021	CC	integral component of membrane	0.0210799	0.0264975
HSHR_LSLR_S	50	GO:0099080	CC	supramolecular complex	0.289017	1.08192e-06			HSHR_LSLR-R	2	GO:0106068	CC	SUMO ligase complex	0.142857	0.0280556
HSHR_LSLR_S	40	GO:0031225	CC	anchored component of membrane	0.30303	2.92697e-06			HSHR_LSLR-R	2	GO:0030915	CC	Smc5-Smc6 complex	0.142857	0.0280556
HSHR_LSLR_S	150	GO:0005886	CC	plasma membrane	0.208044	3.12427e-06			HSHR_LSLR-R	2	GO:0000812	CC	Swr1 complex	0.133333	0.0319717
HSHR_LSLR_S	27	GO:0046658	CC	anchored component of plasma membrane	0.310345	8.56747e-05			HSHR_LSLR-R	1	GO:0043245	CC	extraorganismal space	0.5	0.0375308
HSHR_LSLR_S	37	GO:0031226	CC	intrinsic component of plasma membrane	0.276119	0.000101741			HSHR_LSLR-R	1	GO:0061617	CC	MICOS complex	0.5	0.0375308
HSHR_LSLR_S	5	GO:0072686	CC	mitotic spindle	0.714286	0.00105279			HSHR_LSLR-R	5	GO:0000145	CC	exocyst	0.0505051	0.0403397
HSHR_LSLR_S	13	GO:0000307	CC	cyclin-dependent protein kinase holoenzyme complex	0.361111	0.00109431			HSHR_LSLR-R	2	GO:0012511	CC	monolayer-surrounded lipid storage body	0.117647	0.0403962
HSHR_LSLR_S	14	GO:0005875	CC	microtubule associated complex	0.341463	0.00133977			HSHR_LSLR-R	3	GO:0098590	CC	plasma membrane region	0.0731707	0.0424299
HSHR_LSLR_S	9	GO:0005871	CC	kinesin complex	0.428571	0.00160332			HSHR_LSLR-R	10	GO:0016702	MF	oxidoreductase activity, acting on single donors with incorporation of molecular oxygen, incorporation of two atoms of oxygen	0.0952381	3.22755e-05
HSHR_LSLR_S	14	GO:0000786	CC	nucleosome	0.304348	0.00521682			HSHR_LSLR-R	10	GO:0016701	MF	oxidoreductase activity, acting on single donors with incorporation of molecular oxygen	0.0729927	0.000298771
HSHR_LSLR_S	17	GO:0044815	CC	DNA packaging complex	0.278689	0.00584715			HSHR_LSLR-R	6	GO:0004867	MF	serine-type endopeptidase inhibitor activity	0.115385	0.00044053
HSHR_LSLR_S	5	GO:0005880	CC	nuclear microtubule	0.5	0.00862308			HSHR_LSLR-R	81	GO:0022857	MF	transmembrane transporter activity	0.0279696	0.00052791
HSHR_LSLR_S	15	GO:1902911	CC	protein kinase complex	0.277778	0.0105593			HSHR_LSLR-R	15	GO:0051213	MF	dioxygenase activity	0.0511945	0.000538622
HSHR_LSLR_S	3	GO:0009514	CC	glyoxysome	0.75	0.0109537			HSHR_LSLR-R	4	GO:0004806	MF	triglyceride lipase activity	0.173913	0.000850105
HSHR_LSLR_S	3	GO:0010369	CC	chromocenter	0.75	0.0109537			HSHR_LSLR-R	3	GO:0015292	MF	uniporter activity	0.272727	0.000997909
HSHR_LSLR_S	16	GO:0032993	CC	protein-DNA complex	0.258065	0.0177795			HSHR_LSLR-R	154	GO:0005515	MF	protein binding	0.0243478	0.00102534
HSHR_LSLR_S	4	GO:0090734	CC	site of DNA damage	0.5	0.0191541			HSHR_LSLR-R	2	GO:0004097	MF	catechol oxidase activity	0.666667	0.00106194
HSHR_LSLR_S	4	GO:0035861	CC	site of double-strand break	0.5	0.0191541			HSHR_LSLR-R	81	GO:0005215	MF	transporter activity	0.0269371	0.0014294
HSHR_LSLR_S	2	GO:0005947	CC	mitochondrial alpha-ketoglutarate dehydrogenase complex	1	0.0211459			HSHR_LSLR-R	35	GO:0016798	MF	hydrolase activity, acting on glycosyl bonds	0.0331439	0.00181378
HSHR_LSLR_S	2	GO:0043626	CC	PCNA complex	1	0.0211459			HSHR_LSLR-R	5	GO:0005372	MF	water transmembrane transporter activity	0.106383	0.00191627
HSHR_LSLR_S	2	GO:0044796	CC	DNA polymerase processivity factor complex	1	0.0211459			HSHR_LSLR-R	5	GO:0015250	MF	water channel activity	0.106383	0.00191627
HSHR_LSLR_S	2	GO:0030062	CC	mitochondrial tricarboxylic acid cycle enzyme complex	1	0.0211459			HSHR_LSLR-R	15	GO:0005516	MF	calmodulin binding	0.0449102	0.00198454
HSHR_LSLR_S	13	GO:1902554	CC	serine/threonine protein kinase complex	0.265306	0.0243616			HSHR_LSLR-R	2	GO:0045549	MF	9-cis-epoxycarotenoid dioxygenase activity	0.5	0.00209715
HSHR_LSLR_S	38	GO:0008017	MF	microtubule binding	0.339286	2.22927e-07			HSHR_LSLR-R	10	GO:0016298	MF	lipase activity	0.0555556	0.00241598
HSHR_LSLR_S	42	GO:0046527	MF	glucosyltransferase activity	0.323077	2.50714e-07			HSHR_LSLR-R	3	GO:0010436	MF	carotenoid dioxygenase activity	0.166667	0.00447095
HSHR_LSLR_S	21	GO:0003777	MF	microtubule motor activity	0.42	2.25778e-06			HSHR_LSLR-R	86	GO:0016491	MF	oxidoreductase activity	0.0255876	0.00464015
HSHR_LSLR_S	259	GO:0016491	MF	oxidoreductase activity	0.189327	3.23322e-06			HSHR_LSLR-R	29	GO:0004553	MF	hydrolase activity, hydrolyzing O-glycosyl compounds	0.0322222	0.00610445
HSHR_LSLR_S	99	GO:0016798	MF	hydrolase activity, acting on glycosyl bonds	0.226027	4.99858e-06			HSHR_LSLR-R	2	GO:0010295	MF	(+)-abscisic acid 8'-hydroxylase activity	0.285714	0.00706731
HSHR_LSLR_S	38	GO:0015631	MF	tubulin binding	0.304	5.01065e-06
HSHR_LSLR_S	174	GO:0003700	MF	DNA-binding transcription factor activity	0.2	6.50864e-06
HSHR_LSLR_S	65	GO:0016758	MF	hexosyltransferase activity	0.250965	6.96747e-06
HSHR_LSLR_S	78	GO:0020037	MF	heme binding	0.238532	7.48317e-06
HSHR_LSLR_S	23	GO:0140825	MF	lactoperoxidase activity	0.370968	9.38265e-06
HSHR_LSLR_S	15	GO:0016762	MF	xyloglucan:xyloglucosyl transferase activity	0.46875	1.27722e-05
HSHR_LSLR_S	75	GO:0030234	MF	enzyme regulator activity	0.233645	2.00526e-05
HSHR_LSLR_S	9	GO:0005504	MF	fatty acid binding	0.642857	2.86721e-05
HSHR_LSLR_S	74	GO:0016705	MF	oxidoreductase activity, acting on paired donors, with incorporation or reduction of molecular oxygen	0.23125	3.84288e-05
HSHR_LSLR_S	80	GO:0098772	MF	molecular function regulator activity	0.225989	4.72486e-05
HSHR_LSLR_S	87	GO:0004553	MF	hydrolase activity, hydrolyzing O-glycosyl compounds	0.218593	6.94365e-05
HSHR_LSLR_S	15	GO:0033293	MF	monocarboxylic acid binding	0.416667	7.07118e-05
HSHR_LSLR_S	66	GO:0004497	MF	monooxygenase activity	0.233216	7.95034e-05
HSHR_LSLR_S	21	GO:0003774	MF	cytoskeletal motor activity	0.344262	8.16772e-05

## Sheet: Table S7
Table S7. Primer sequences used for qRT-PCR in this study
No#	Gene ID	Gene annotation	Abbrivation	Sequences (5ʹ-3ʹ)
				Forward	Reverse
1	Cla97C05G098800	Peroxidase	W-PROX	TGCTCAGCTTCACTTCAACTATT	ACCTGAGAGAGCAATCATGTCT
2	Cla97C11G219680	Caffeoyl-CoA 3-O-methyltransferase	W-CFFCOM	ACCATCAGCACGAGAAGAACA	GATCTCTATCGTTTTCTTTGCGT
3	Cla97C11G215270	Sucrose-phosphate synthase	W-SPHS	CACTTGTCTGGGGCACTGAA	GGGTCAGGACGGGATATTGC
4	Cla97C01G001730	UDP-glucose 4-epimerase	W-UDPG	TGTCCTGTTTGAAGTCATGGCT	TGCTGAAACCATCTCCAAAACTG
5	Cla97C06G119810	DELLA protein	W-DELLAP	TGGCGATTTCCCATTGGCT	GGGCAAGCTTCGTAATAATGGT
6	Cla97C11G213210	Auxin transporter-like protein 1	W-AUXTP1	ACTTGACCATTGCAGCTCTTC	GTGAAAACGTAAAGAGTGGCGA
7	Cla97C02G026960	Actin	W-ClaActin	CCATGTATGTTGCCATCCAG	GGATAGCATGGGGTAGAGCA
8	CmoCh15G007970	Sucrose synthase	P-SUCS	TCCGTACTTCCTCCCGACAC	TGAGGAGACAAAATGACAACGT
9	CmoCh16G005570	Beta-amylase	P-BAM	TTGTCGATTGTTGGTGGGGT	TAGTTCTCCAGATGCCCCCA
10	CmoCh15G001690	Peroxidase	P-PRX	TGGCGTTGTTTCTTGTGCTG	CAGAGAAGAATCGGGCAGGG
11	CmoCh13G010350	beta-glucosidase 44-like	P-BGLU	ATGGAAATTGCACGGTTGGA	CTCTTTGAGCAGCATAGTTGTCA
12	CmoCh03G000390	Cytokinin dehydrogenase	P-CKX	TCCCAAAGAACCACTACAAGCT	TGTACACGGTCCAGGAAATCG
13	CmoCh07G002150	Auxin response factor	P-ARF	TGACAGTGAGGGGGAGGATT	CTCAGTAGCACGTAATAGGGGA
14	CmoCh02G006200	Actin	P-CmoActin	CTGGACTCTGGTGATGGTGT	CGTTCAGCAGTGGTTGTGAA
15	CmoCh20G008800	PPPDE domain-containing protein		TGCTTTCACCGTCAACCATG	GACCTCAAAGATGCCACTTGTC
16	CmoCh01G016870	Glucose-6-phosphate isomerase		ATGCCCTGAAAAACGCCAAG	ACGCACACAGGCATCATATG
17	CmoCh02G010250	Unknown protein		TTGCACAACCACAAGAAGCG	CACCTGACAACACCAACTGATG
18	CmoCh04G027910	Pectate lyase		TCCACTACGCCACAAACATC	TTGCCACCAAAGATCGACAC
19	CmoCh01G007460	Peroxidase		AATGACCTTCCTTCTCCCTTCC	TGCTTGCCCTATTGTATGCG
20	CmoCh03G013460	aquaporin NIP1-1-like		TGAACTTGCTGGACTTGCTG	CATAACCCCTTGAACTGCCTTG
21	CmoCh05G004310	ankyrin repeat-containing protein ITN1-like		CGGTGTTGCATTTGTGTGTG	TGTTTCATGGAGACGGCAAG
22	CmoCh01G003300	Pentatricopeptide repeat-containing protein		TGCTTGCAGTCATGTTGGTC	ATGTGTAGTGCTGGAGAGAAGG
23	CmoCh07G009200	WD repeat-containing protein 3-like		ACGAGCCCATGAAAATCCCTAG	CAGTCACCAAAGTCCAAACCC
24	CmoCh08G006150	D-glycerate 3-kinase, chloroplastic-like isoform X1		AACTGTCGGTCGAAACACTC	TTTGAAGCCGAGCATCCAAC
25	CmoCh02G008790	isovaleryl-CoA dehydrogenase, mitochondrial		TTGGAGAGGCTTGTTTTGGC	GTCCCTCGCAACAGAATAAACG
26	CmoCh03G004530	Inorganic diphosphatase		TCCATACCCACCACTGAATGAG	CCCTCAGAAAACATCCAGGAAG
27	Cla97C04G068910	Leucine-rich repeat receptor-like protein kinase		CGCTCAATCGCTTTTATGGC	TTTTTCGGCTCGGGAATTCG
28	Cla97C07G138050	Protein kinase domain-containing protein		GTCACACGCTTGAAAACATCCC	CGAGAGTCTGAGAGCATGTGG
29	Cla97C01G001730	UDP-glucose 4-epimerase		TTCCTCTTGTGATGGCGGATAG	TTGCTTGCCCAGTTCCATTG
30	Cla97C04G075940	RNA polymerase sigma factor sigF		GGCCTCGGGATATTCAAATGTG	TCGATTGTTCCAACCAAGCC
31	Cla97C05G106120	NAC domain-containing protein		ACGCCGTAGAAGGGAATAATGG	CCCCTTGCTCTATTTTGCCAAC
32	Cla97C01G014300	2-oxoisovalerate dehydrogenase subunit alpha 2, mitochondrial		TCAAATTCCCCATGCCGTTG	ATGCTGCGAACTCCATAAGC

## Sheet: Table S8
Table S8. Module–trait correlation values with phenotypic data and key metabolites in the scion
	Surviva lrate	Scion Fresh Weight	Adhesion force	Phloem Reconnection	Xylem Reconnection	IAA	Zeatin	GA3	JA	Sucrose	Glucose	Fructose	Starch	X6_Hydroxy_1H_indole_3_acetamide	Isopentenyl adenosine	GibberellinA87	Methyl Jasmonate	D_Galactose	Galactinol	Cinnamicacid	M_Coumaricacid	Vanilloloside	Salicin
MEturquoise	0.685 (0.014)	0.441 (0.151)	0.636 (0.0262)	0.615 (0.0333)	0.581 (0.0476)	-0.587 (0.0448)	0.383 (0.219)	0.741 (0.00583)	0.455 (0.137)	0.907 (5.0E-5)	0.488 (0.107)	0.907 (5.0E-5)	0.795 (0.002)	0.832 (0.00079)	0.692 (0.0126)	0.501 (0.0971)	0.734 (0.00657)	0.916 (3.0E-5)	0.86 (0.00033)	0.769 (0.00346)	0.951 (2.05e-6)	0.839 (0.00065)	0.86 (0.00033)
MEblue	-0.615 (0.0333)	-0.392 (0.208)	-0.608 (0.036)	-0.552 (0.0628)	-0.536 (0.0724)	0.573 (0.0515)	-0.443 (0.149)	-0.748 (0.00515)	-0.434 (0.159)	-0.89 (0.00011)	-0.477 (0.117)	-0.89 (0.00011)	-0.795 (0.002)	-0.818 (0.00115)	-0.685 (0.014)	-0.547 (0.0657)	-0.699 (0.0114)	-0.881 (0.00015)	-0.853 (0.00042)	-0.804 (0.00162)	-0.944 (3.95e-6)	-0.846 (0.00052)	-0.853 (0.00042)
MEbrown	-0.231 (0.47)	-0.105 (0.745)	-0.308 (0.33)	-0.231 (0.47)	-0.235 (0.462)	0.664 (0.0185)	-0.278 (0.382)	-0.573 (0.0515)	0.608 (0.036)	-0.273 (0.391)	-0.309 (0.328)	-0.28 (0.378)	-0.529 (0.077)	-0.252 (0.429)	-0.357 (0.255)	-0.0317 (0.922)	-0.287 (0.366)	-0.273 (0.391)	-0.119 (0.713)	-0.231 (0.47)	-0.252 (0.429)	-0.154 (0.633)	0.0559 (0.863)
MEgrey	0.133 (0.68)	0.168 (0.602)	-0.00699 (0.983)	0.0559 (0.863)	0.0525 (0.871)	0.678 (0.0154)	-0.193 (0.548)	-0.538 (0.0712)	0.776 (0.00301)	-0.0175 (0.957)	-0.0772 (0.812)	-0.0876 (0.787)	-0.497 (0.1)	-0.0769 (0.812)	-0.322 (0.307)	-0.0247 (0.939)	-0.00699 (0.983)	-0.105 (0.745)	-0.0559 (0.863)	-0.105 (0.745)	-0.042 (0.897)	0.00699 (0.983)	0.259 (0.416)
Table S8. Module–trait correlation values with phenotypic data and key metabolites in the rootstock
	Surviva lrate	Scion Fresh Weight	Adhesion force	Phloem Reconnection	Xylem Reconnection	IAA	Zeatin	GA3	JA	Sucrose	Glucose	Fructose	Starch	X6_Hydroxy_1H_indole_3_acetamide	Isopentenyl adenosine	GibberellinA87	Methyl Jasmonate	D_Galactose	Galactinol	Cinnamicacid	M_Coumaricacid	Vanilloloside	Salicin
MEpink	0.329 (0.296)	0.203 (0.527)	0.266 (0.403)	0.366 (0.242)	0.347 (0.269)	0.231 (0.47)	0.102 (0.752)	0.559 (0.0588)	0.161 (0.617)	0.414 (0.181)	0.172 (0.593)	0.218 (0.496)	0.224 (0.484)	0.308 (0.33)	0.524 (0.0803)	0.256 (0.422)	0.0909 (0.779)	0.531 (0.0757)	0.601 (0.0388)	0.168 (0.602)	0.748 (0.00515)	0.543 (0.0681)	0.224 (0.484)
MEgrey60	-0.441 (0.151)	-0.448 (0.144)	-0.427 (0.166)	-0.451 (0.141)	-0.41 (0.186)	-0.545 (0.0669)	-0.359 (0.252)	-0.189 (0.556)	0.035 (0.914)	-0.47 (0.123)	-0.599 (0.0396)	-0.589 (0.0439)	-0.587 (0.0448)	-0.615 (0.0333)	-0.238 (0.456)	-0.431 (0.162)	-0.0559 (0.863)	-0.105 (0.745)	0.0699 (0.829)	-0.154 (0.633)	-0.266 (0.403)	-0.273 (0.391)	-0.378 (0.226)
MEpurple	-0.119 (0.713)	-0.105 (0.745)	-0.126 (0.696)	-0.141 (0.662)	-0.116 (0.72)	-0.301 (0.342)	-0.243 (0.447)	0.182 (0.571)	0.273 (0.391)	-0.0211 (0.948)	-0.214 (0.504)	-0.204 (0.525)	-0.224 (0.484)	-0.28 (0.378)	0.329 (0.296)	-0.34 (0.28)	0.0769 (0.812)	0.364 (0.245)	0.462 (0.131)	-0.0699 (0.829)	0.399 (0.199)	0.221 (0.49)	-0.252 (0.429)
MEblue	-0.385 (0.217)	-0.266 (0.403)	-0.406 (0.19)	-0.345 (0.272)	-0.343 (0.275)	-0.224 (0.484)	-0.134 (0.678)	-0.531 (0.0757)	-0.378 (0.226)	-0.435 (0.158)	-0.186 (0.563)	-0.214 (0.504)	-0.175 (0.586)	-0.231 (0.47)	-0.699 (0.0114)	-0.256 (0.422)	-0.175 (0.586)	-0.615 (0.0333)	-0.629 (0.0284)	-0.245 (0.443)	-0.566 (0.0551)	-0.609 (0.0356)	-0.287 (0.366)
MEbrown	-0.755 (0.00453)	-0.741 (0.00583)	-0.783 (0.0026)	-0.697 (0.0118)	-0.743 (0.00563)	-0.664 (0.0185)	-0.699 (0.0114)	-0.818 (0.00115)	-0.783 (0.0026)	-0.596 (0.0408)	-0.62 (0.0315)	-0.632 (0.0275)	-0.643 (0.0241)	-0.399 (0.199)	-0.776 (0.00301)	-0.539 (0.0706)	-0.594 (0.0417)	-0.755 (0.00453)	-0.832 (0.00079)	-0.762 (0.00397)	-0.545 (0.0669)	-0.802 (0.0017)	-0.524 (0.0803)
MEmidnightblue	0.042 (0.897)	-0.049 (0.88)	-0.0629 (0.846)	0.0352 (0.914)	-0.0245 (0.94)	0.14 (0.664)	-0.0492 (0.879)	0.0909 (0.779)	-0.0769 (0.812)	0.0807 (0.803)	0.179 (0.578)	0.14 (0.664)	0.182 (0.571)	0.168 (0.602)	0.042 (0.897)	0.049 (0.88)	0.014 (0.966)	0.154 (0.633)	-0.014 (0.966)	0.0769 (0.812)	0.441 (0.151)	0.0736 (0.82)	-0.182 (0.571)
MEgreen	-0.161 (0.617)	-0.042 (0.897)	-0.203 (0.527)	-0.0423 (0.896)	-0.0736 (0.82)	0.021 (0.948)	-0.0633 (0.845)	-0.287 (0.366)	-0.343 (0.275)	0.0316 (0.922)	0.0806 (0.803)	0.0702 (0.828)	0.0839 (0.795)	0.0559 (0.863)	-0.343 (0.275)	-0.147 (0.648)	-0.112 (0.729)	-0.378 (0.226)	-0.413 (0.182)	-0.224 (0.484)	-0.112 (0.729)	-0.284 (0.371)	-0.042 (0.897)
MEmagenta	0.336 (0.286)	0.434 (0.159)	0.329 (0.296)	0.465 (0.128)	0.427 (0.166)	0.524 (0.0803)	0.292 (0.357)	0.273 (0.391)	0.049 (0.88)	0.565 (0.0556)	0.592 (0.0426)	0.568 (0.054)	0.552 (0.0628)	0.462 (0.131)	0.301 (0.342)	0.231 (0.47)	0.224 (0.484)	0.231 (0.47)	0.105 (0.745)	0.231 (0.47)	0.497 (0.1)	0.284 (0.371)	0.336 (0.286)
MEcyan	0.594 (0.0417)	0.378 (0.226)	0.643 (0.0241)	0.528 (0.0776)	0.532 (0.075)	0.49 (0.106)	0.531 (0.0757)	0.476 (0.118)	0.0839 (0.795)	0.239 (0.454)	0.455 (0.137)	0.47 (0.123)	0.455 (0.137)	0.615 (0.0333)	0.196 (0.542)	0.827 (0.00091)	0.0699 (0.829)	-0.014 (0.966)	0.189 (0.556)	0.315 (0.319)	-0.14 (0.664)	0.2 (0.533)	0.601 (0.0388)
MEred	0.224 (0.484)	0.14 (0.664)	0.21 (0.512)	0.148 (0.646)	0.144 (0.655)	0.259 (0.416)	0.415 (0.18)	0.021 (0.948)	0.0979 (0.762)	-0.0421 (0.897)	0.231 (0.47)	0.232 (0.468)	0.28 (0.378)	0.14 (0.664)	-0.259 (0.416)	0.326 (0.301)	0.0979 (0.762)	-0.343 (0.275)	-0.224 (0.484)	0.238 (0.456)	-0.476 (0.118)	-0.137 (0.671)	0.126 (0.696)
MEgreenyellow	0.357 (0.255)	0.217 (0.498)	0.378 (0.226)	0.289 (0.362)	0.252 (0.429)	0.266 (0.403)	0.538 (0.0712)	0.378 (0.226)	0.322 (0.307)	0.126 (0.696)	0.389 (0.211)	0.432 (0.161)	0.434 (0.159)	0.266 (0.403)	0.0979 (0.762)	0.322 (0.307)	0.105 (0.745)	-0.119 (0.713)	0.0769 (0.812)	0.287 (0.366)	-0.0629 (0.846)	0.0876 (0.787)	0.042 (0.897)
MEyellow	-0.014 (0.966)	-0.126 (0.696)	-0.035 (0.914)	-0.0916 (0.777)	-0.0841 (0.795)	-0.21 (0.512)	0.0562 (0.862)	-0.231 (0.47)	-0.182 (0.571)	-0.305 (0.335)	-0.0981 (0.762)	-0.0947 (0.77)	-0.105 (0.745)	0.0769 (0.812)	-0.322 (0.307)	0.0981 (0.762)	-0.133 (0.68)	-0.566 (0.0551)	-0.259 (0.416)	-0.273 (0.391)	-0.58 (0.0481)	-0.333 (0.29)	0.0629 (0.846)
MEblack	0.839 (0.00065)	0.636 (0.0262)	0.79 (0.00223)	0.803 (0.00166)	0.729 (0.00715)	0.734 (0.00657)	0.844 (0.00056)	0.657 (0.0203)	0.448 (0.144)	0.688 (0.0134)	0.865 (0.00028)	0.895 (8.0E-5)	0.881 (0.00015)	0.811 (0.00137)	0.566 (0.0551)	0.69 (0.013)	0.378 (0.226)	0.182 (0.571)	0.357 (0.255)	0.49 (0.106)	0.42 (0.174)	0.553 (0.0622)	0.545 (0.0669)
MEturquoise	0.783 (0.0026)	0.699 (0.0114)	0.853 (0.00042)	0.739 (0.00603)	0.746 (0.00534)	0.692 (0.0126)	0.735 (0.00646)	0.804 (0.00162)	0.713 (0.00924)	0.639 (0.0253)	0.718 (0.00854)	0.723 (0.00789)	0.685 (0.014)	0.524 (0.0803)	0.79 (0.00223)	0.623 (0.0305)	0.538 (0.0712)	0.615 (0.0333)	0.699 (0.0114)	0.72 (0.00828)	0.469 (0.124)	0.704 (0.0106)	0.58 (0.0481)
MEtan	0.0559 (0.863)	0.119 (0.713)	0.021 (0.948)	-0.0423 (0.896)	-0.042 (0.897)	0.147 (0.648)	0.162 (0.615)	-0.336 (0.286)	0.14 (0.664)	-0.0842 (0.795)	0.256 (0.422)	0.147 (0.648)	0.168 (0.602)	0 (1)	-0.175 (0.586)	-0.0245 (0.94)	0.308 (0.33)	-0.217 (0.498)	-0.336 (0.286)	0.161 (0.617)	-0.364 (0.245)	-0.179 (0.578)	-0.014 (0.966)
MElightcyan	0.657 (0.0203)	0.748 (0.00515)	0.769 (0.00346)	0.711 (0.00953)	0.725 (0.00763)	0.846 (0.00052)	0.664 (0.0185)	0.503 (0.0955)	0.441 (0.151)	0.705 (0.0104)	0.743 (0.00563)	0.723 (0.00789)	0.692 (0.0126)	0.503 (0.0955)	0.538 (0.0712)	0.602 (0.0383)	0.476 (0.118)	0.483 (0.112)	0.315 (0.319)	0.699 (0.0114)	0.245 (0.443)	0.529 (0.077)	0.713 (0.00924)
MEsalmon	0.51 (0.0903)	0.51 (0.0903)	0.517 (0.0852)	0.5 (0.0979)	0.518 (0.0845)	0.503 (0.0955)	0.397 (0.201)	0.0769 (0.812)	-0.119 (0.713)	0.34 (0.28)	0.403 (0.194)	0.404 (0.193)	0.392 (0.208)	0.664 (0.0185)	0.21 (0.512)	0.63 (0.0281)	0.0769 (0.812)	0.0839 (0.795)	0.00699 (0.983)	0.133 (0.68)	-0.028 (0.931)	0.294 (0.354)	0.748 (0.00515)
MEgrey	0.231 (0.47)	0 (1)	0.238 (0.456)	0.197 (0.539)	0.231 (0.47)	0.119 (0.713)	-0.0598 (0.854)	0.35 (0.265)	-0.406 (0.19)	-0.0702 (0.828)	-0.028 (0.931)	-0.00702 (0.983)	0.00699 (0.983)	0.441 (0.151)	-0.00699 (0.983)	0.676 (0.0158)	-0.336 (0.286)	0.0559 (0.863)	0.196 (0.542)	-0.0769 (0.812)	0.021 (0.948)	0.056 (0.863)	0.385 (0.217)

## Sheet: Table S9
Table S9. Hub genes from modules positively and negatively correlated with grafting traits.
Scion				Rootstock
Gene ID	Connectivity	module		Gene ID	Connectivity	module											Gene ID	Connectivity	module
Cla97C04G068910	1278.32	turquoise		CmoCh20G008800	286.521	turquoise
Cla97C07G138050	1265.09	turquoise		CmoCh01G016870	285.145	turquoise
Cla97C01G001730	1259.03	turquoise		CmoCh02G010250	278.516	turquoise
Cla97C11G217770	1256.12	turquoise		CmoCh13G005500	277.95	turquoise
Cla97C08G151860	1255.26	turquoise		CmoCh02G015060	276.453	turquoise
Cla97C07G130760	1253.72	turquoise		CmoCh04G019840	276.388	turquoise
Cla97C06G118090	1249.91	turquoise		CmoCh04G011630	275.386	turquoise
Cla97C08G148150	1248.68	turquoise		CmoCh06G010180	273.231	turquoise
Cla97C06G111810	1246.4	turquoise		CmoCh08G010820	270.609	turquoise
Cla97C02G036410	1241.81	turquoise		CmoCh11G004610	269.626	turquoise
Cla97C06G114060	1236.67	turquoise		CmoCh17G001800	269.523	turquoise
Cla97C05G081320	1236.5	turquoise		CmoCh20G005220	269.444	turquoise
Cla97C06G117900	1236.29	turquoise		CmoCh04G008480	268.938	turquoise
Cla97C06G121520	1235.38	turquoise		CmoCh20G005210	268.446	turquoise
Cla97C01G025050	1234.76	turquoise		CmoCh12G008150	268.144	turquoise
Cla97C06G125140	1234.34	turquoise		CmoCh05G011270	267.284	turquoise
Cla97C05G098800	1234.16	turquoise		CmoCh05G000350	266.049	turquoise
Cla97C01G009840	1229.56	turquoise		CmoCh10G010150	265.334	turquoise
Cla97C09G174230	1229.15	turquoise		CmoCh11G019040	264.667	turquoise
Cla97C03G059120	1226.67	turquoise		CmoCh04G019830	261.736	turquoise
Cla97C07G134685	1225.84	turquoise		CmoCh11G015680	261.185	turquoise
Cla97C01G026090	1225.46	turquoise		CmoCh17G001810	261.049	turquoise
Cla97C02G040870	1223.46	turquoise		CmoCh03G002550	260.563	turquoise
Cla97C04G077580	1223.26	turquoise		CmoCh06G001200	259.882	turquoise
Cla97C03G059360	1223.2	turquoise		CmoCh12G011940	259.413	turquoise
Cla97C07G141010	1221.81	turquoise		CmoCh02G017050	258.775	turquoise
Cla97C04G078100	1221.78	turquoise		CmoCh04G019220	258.681	turquoise
Cla97C10G196530	1218.84	turquoise		CmoCh05G004470	256.4	turquoise
Cla97C02G048110	1218.77	turquoise		CmoCh08G001080	256.342	turquoise
Cla97C09G163160	1218.74	turquoise		CmoCh18G004140	254.746	turquoise
Cla97C03G066710	1217.87	turquoise		CmoCh04G030240	254.542	turquoise
Cla97C05G090010	1217.86	turquoise		CmoCh04G022350	254.01	turquoise
Cla97C10G196410	1217.85	turquoise		CmoCh12G008210	253.822	turquoise
Cla97C03G064200	1217.75	turquoise		CmoCh16G004140	252.714	turquoise
Cla97C11G220520	1217.67	turquoise		CmoCh18G003930	252.665	turquoise
Cla97C02G029420	1217.6	turquoise		CmoCh09G003420	252.633	turquoise
Cla97C10G191350	1217.6	turquoise		CmoCh10G010000	248.683	turquoise
Cla97C09G163130	1217.46	turquoise		CmoCh20G010030	248.312	turquoise
Cla97C05G108640	1217.14	turquoise		CmoCh01G019290	248.145	turquoise
Cla97C05G092720	1216.6	turquoise		CmoCh01G002920	247.96	turquoise
Cla97C10G203830	1216.26	turquoise		CmoCh06G000610	247.375	turquoise
Cla97C11G211200	1215.96	turquoise		CmoCh13G011030	247.251	turquoise
Cla97C01G016410	1214.48	turquoise		CmoCh06G005120	246.33	turquoise
Cla97C01G012830	1211.82	turquoise		CmoCh16G009070	246.218	turquoise
Cla97C10G195090	1211.38	turquoise		CmoCh06G015510	245.949	turquoise
Cla97C05G099700	1209.93	turquoise		CmoCh04G005580	245.864	turquoise
Cla97C01G026140	1209.45	turquoise		CmoCh15G007290	245.686	turquoise
Cla97C04G068500	1208.9	turquoise		CmoCh04G024890	245.179	turquoise
Cla97C03G067430	1208.89	turquoise		CmoCh05G003840	244.518	turquoise
Cla97C06G117660	1208.64	turquoise		CmoCh16G002360	244.099	turquoise
Cla97C04G075940	462.565	blue		CmoCh04G027910	35.2367	black
Cla97C05G106120	460.675	blue		CmoCh01G007460	32.2071	black
Cla97C01G014300	458.513	blue		CmoCh03G013460	32.1023	black
Cla97C07G136380	458.056	blue		CmoCh08G004900	31.8279	black
Cla97C08G151810	457.561	blue		CmoCh05G003160	31.17	black
Cla97C08G147560	457.098	blue		CmoCh03G000640	31.0076	black
Cla97C01G024100	456.79	blue		CmoCh14G010160	30.6221	black
Cla97C08G150980	456.627	blue		CmoCh14G015120	30.4074	black
Cla97C04G077690	455.603	blue		CmoCh13G006270	29.68	black
Cla97C10G194970	453.304	blue		CmoCh06G012820	28.9818	black
Cla97C05G088310	453.046	blue		CmoCh04G015050	28.6836	black
Cla97C09G166980	452.993	blue		CmoCh04G006900	28.4832	black
Cla97C05G087770	452.413	blue		MSTRG.9417	28.4426	black
Cla97C11G212670	452.303	blue		CmoCh19G010720	27.7916	black
Cla97C07G142240	451.159	blue		CmoCh01G012700	27.7419	black
Cla97C03G054700	450.449	blue		CmoCh16G002090	27.4606	black
Cla97C03G060060	449.936	blue		CmoCh01G009100	27.2787	black
Cla97C05G089690	449.702	blue		CmoCh19G001550	27.0691	black
Cla97C11G222470	449.203	blue		CmoCh18G005440	26.6716	black
Cla97C02G035420	449.099	blue		CmoCh13G005070	26.4947	black
Cla97C05G107570	448.862	blue		CmoCh09G008120	26.4871	black
Cla97C09G171500	448.349	blue		CmoCh15G001720	26.4289	black
Cla97C03G053000	448.208	blue		CmoCh14G010780	26.2376	black
Cla97C04G071020	447.694	blue		CmoCh11G002120	25.1486	black
Cla97C02G050050	447.396	blue		CmoCh06G006990	24.6255	black
Cla97C09G169910	447.163	blue		CmoCh07G002970	24.5658	black
Cla97C05G082930	446.852	blue		CmoCh07G010740	24.2484	black
Cla97C06G126070	446.708	blue		CmoCh07G013560	24.129	black
Cla97C10G198800	446.684	blue		CmoCh17G010390	23.7589	black
Cla97C05G100180	446.395	blue		CmoCh15G001680	23.6178	black
Cla97C05G091610	446.082	blue		CmoCh13G011050	23.4701	black
Cla97C09G169920	445.835	blue		CmoCh11G018510	22.9809	black
Cla97C05G085270	445.137	blue		CmoCh18G009140	22.4437	black
Cla97C06G114900	445.127	blue		CmoCh06G012440	22.0938	black
Cla97C05G086730	444.951	blue		CmoCh13G000510	21.9121	black
Cla97C01G007420	444.918	blue		CmoCh01G016260	21.7782	black
Cla97C11G224810	444.567	blue		CmoCh05G001070	21.7013	black
Cla97C02G038970	444.199	blue		CmoCh09G001890	21.6001	black
Cla97C02G036270	443.931	blue		CmoCh17G012680	21.1268	black
Cla97C10G196210	443.392	blue		CmoCh09G011030	21.104	black
Cla97C09G168480	442.972	blue		CmoCh10G000130	21.0374	black
Cla97C03G064950	442.933	blue		CmoCh04G001010	20.9167	black
Cla97C06G121395	442.895	blue		CmoCh04G007600	20.8771	black
Cla97C10G198070	442.88	blue		CmoCh14G009000	20.8756	black
Cla97C03G066340	441.065	blue		CmoCh16G006950	20.5889	black
Cla97C08G154780	440.995	blue		CmoCh08G001390	20.441	black
Cla97C03G057720	440.888	blue		CmoCh04G012890	20.4267	black
Cla97C06G111180	440.634	blue		CmoCh04G005220	20.2769	black
Cla97C09G179180	440.596	blue		CmoCh19G011120	20.0977	black
Cla97C07G131700	440.523	blue		CmoCh10G008480	19.9637	black
				CmoCh05G004310	14.3793	lightcyan
				CmoCh01G003300	13.6746	lightcyan
				CmoCh07G009200	13.4788	lightcyan
				CmoCh06G012140	12.8288	lightcyan
				CmoCh04G030780	12.6395	lightcyan
				CmoCh12G003480	12.5269	lightcyan
				CmoCh01G019830	12.3957	lightcyan
				CmoCh04G008830	11.2607	lightcyan
				CmoCh06G003790	10.4035	lightcyan
				CmoCh04G003040	10.3653	lightcyan
				CmoCh06G013970	9.98403	lightcyan
				CmoCh16G009460	9.97375	lightcyan
				CmoCh10G003090	9.93046	lightcyan
				CmoCh09G009630	9.12168	lightcyan
				CmoCh18G007060	9.03235	lightcyan
				CmoCh14G005430	8.69071	lightcyan
				CmoCh14G006700	8.49218	lightcyan
				CmoCh16G001300	8.45789	lightcyan
				CmoCh10G006590	7.90734	lightcyan
				CmoCh01G012230	7.74186	lightcyan
				CmoCh19G004450	7.66363	lightcyan
				CmoCh04G009050	7.65855	lightcyan
				CmoCh06G015640	7.60178	lightcyan
				CmoCh15G015040	7.41985	lightcyan
				CmoCh14G009320	7.27146	lightcyan
				CmoCh00G000230	7.25586	lightcyan
				CmoCh05G006180	7.16945	lightcyan
				CmoCh02G010010	6.82905	lightcyan
				CmoCh07G005990	6.80875	lightcyan
				CmoCh07G003640	6.74629	lightcyan
				CmoCh14G013980	6.74386	lightcyan
				CmoCh11G013520	6.60413	lightcyan
				CmoCh08G004270	6.58735	lightcyan
				CmoCh15G008760	6.40135	lightcyan
				CmoCh04G009640	6.39515	lightcyan
				CmoCh11G016160	6.37314	lightcyan
				CmoCh06G011000	6.27647	lightcyan
				CmoCh20G003530	6.25331	lightcyan
				CmoCh06G016630	5.98747	lightcyan
				CmoCh15G004320	5.97406	lightcyan
				CmoCh18G006340	5.70679	lightcyan
				CmoCh17G007170	5.66976	lightcyan
				CmoCh14G008720	5.57342	lightcyan
				CmoCh13G007700	5.57025	lightcyan
				CmoCh20G000120	5.5331	lightcyan
				CmoCh11G011300	5.3923	lightcyan
				CmoCh10G012030	5.35976	lightcyan
				CmoCh18G013380	5.21801	lightcyan
				CmoCh08G010430	4.75313	lightcyan
				CmoCh17G008500	4.73291	lightcyan
				CmoCh08G006150	249.886	brown
				CmoCh02G008790	238.609	brown
				CmoCh03G004530	237.782	brown
				CmoCh04G015720	237.366	brown
				CmoCh11G006160	236.69	brown
				CmoCh15G013130	236.652	brown
				CmoCh12G001560	235.971	brown
				CmoCh04G030110	235.669	brown
				CmoCh14G008160	235.06	brown
				CmoCh03G010860	234.362	brown
				CmoCh11G006180	234.098	brown
				CmoCh19G002280	234.098	brown
				CmoCh02G016010	233.545	brown
				CmoCh04G003920	230.874	brown
				CmoCh16G000210	230.752	brown
				CmoCh07G000020	230.599	brown
				CmoCh17G010170	229.912	brown
				CmoCh03G009560	229.537	brown
				CmoCh19G011570	229.166	brown
				CmoCh20G003380	228.827	brown
				CmoCh02G004270	228.64	brown
				CmoCh12G005770	228.052	brown
				CmoCh03G001730	227.535	brown
				CmoCh18G001790	227.484	brown
				CmoCh14G021490	227.077	brown
				CmoCh02G009180	226.817	brown
				MSTRG.24273	226.484	brown
				CmoCh18G006190	225.991	brown
				CmoCh04G011490	225.917	brown
				CmoCh01G012820	225.04	brown
				CmoCh13G008220	224.981	brown
				CmoCh03G003860	223.974	brown
				CmoCh05G006880	221.771	brown
				CmoCh01G005570	221.756	brown
				CmoCh03G010870	221.02	brown
				CmoCh14G007570	220.614	brown
				CmoCh06G016640	219.466	brown
				CmoCh04G025710	219.283	brown
				CmoCh20G006010	216.48	brown
				CmoCh04G011480	216.235	brown
				CmoCh07G002480	216.116	brown
				CmoCh14G014730	215.413	brown
				CmoCh03G003090	214.82	brown
				CmoCh06G003660	213.39	brown
				CmoCh20G000430	211.309	brown
				CmoCh15G001440	211.078	brown
				CmoCh03G010330	210.483	brown
				CmoCh01G012190	210.038	brown
				CmoCh05G009640	209.36	brown
				CmoCh03G006730	209.331	brown

## Sheet: Table S10
Table S10. Annotation/Description of genes in hormone signal transduction pathway
Gene ID	Gene name	Description
Cla97C11G213210	AUX1	Auxin transporter-like protein 1
Cla97C03G060620	AUX1	auxin transporter-like protein 3
Cla97C02G031020	AUX1	Auxin transporter-like protein 2
CmoCh04G001600	AUX1	auxin transporter-like protein 2
CmoCh04G024530	AUX1	auxin transporter-like protein 3
CmoCh06G002290	AUX1	auxin transporter-like protein 2
CmoCh15G007120	AUX1	auxin transporter-like protein 3
CmoCh14G000710	AUX1	auxin transporter-like protein 2
Cla97C01G022400	TIR1	F-box domain-containing protein
Cla97C09G169010	TIR1	protein TRANSPORT INHIBITOR RESPONSE 1
CmoCh03G005110	TIR1	F-box domain-containing protein
Cla97C06G119080	AUX/IAA	Auxin-responsive protein
Cla97C05G085710	AUX/IAA	Auxin-responsive protein
Cla97C06G116170	AUX/IAA	Auxin-responsive protein
Cla97C09G164500	AUX/IAA	Auxin-responsive protein
Cla97C07G139770	AUX/IAA	Auxin-responsive protein
CmoCh05G012260	AUX/IAA	Auxin-responsive protein
Cla97C05G099830	ARF	Auxin response factor
CmoCh01G020170	ARF	Auxin response factor
CmoCh03G012950	ARF	Auxin response factor
CmoCh05G014250	ARF	Auxin response factor
CmoCh12G013660	ARF	Auxin response factor
CmoCh02G009300	ARF	Auxin response factor
CmoCh07G002150	ARF	Auxin response factor
CmoCh16G005850	ARF	Auxin response factor
Cla97C01G016350	GH3	Auxin-responsive GH3 family protein
Cla97C05G096220	GH3	Auxin-responsive GH3 family protein
Cla97C07G138770	GH3	Auxin-responsive GH3 family protein
CmoCh16G003520	GH3	Auxin-responsive GH3 family protein
Cla97C11G210300	SAUR	auxin-responsive protein SAUR24-like
Cla97C11G210540	SAUR	Auxin-responsive protein
Cla97C02G031370	SAUR	Auxin-responsive protein
Cla97C02G031300	SAUR	SAUR-like auxin-responsive protein family
Cla97C02G031220	SAUR	Auxin responsive SAUR protein
CmoCh11G017170	SAUR	SAUR-like auxin-responsive protein family
Cla97C01G007030	CRE1	Histidine kinase
CmoCh11G018370	CRE1	Histidine kinase
CmoCh04G000170	CRE1	Histidine kinase
CmoCh04G022350	CRE1	Histidine kinase
Cla97C09G162090	AHP	Histidine phosphotransfer protein
Cla97C03G066980	AHP	Histidine-containing phosphotransfer protein, putative
Cla97C07G140130	AHP	histidine-containing phosphotransfer protein 4-like
CmoCh17G007330	AHP	Histidine phosphotransfer protein
Cla97C05G107060	ARR-A	two-component response regulator ARR5-like
Cla97C08G148550	ARR-A	two-component response regulator ARR17-like
CmoCh07G014030	ARR-A	two-component response regulator ARR8-like
CmoCh04G022980	ARR-A	Two-component response regulator
Cla97C09G169250	GID1	gibberellin receptor GID1B
Cla97C06G119810	DELLA	DELLA protein
CmoCh14G008330	DELLA	DELLA protein
Cla97C11G222550	PIF4	transcription factor PIF4-like
Cla97C07G138470	JAZ	Tify domain-containing protein
CmoCh14G012240	JAZ	protein TIFY 10b-like
CmoCh04G011990	COI1	coronatine-insensitive protein 1
Cla97C10G185380	MYC2	transcription factor MYC2-like
Cla97C06G112130	MYC3	Basic helix-loop-helix (BHLH) DNA-binding family protein
Cla97C05G099080	PYL	abscisic acid receptor PYL2
Cla97C09G174770	PYL	abscisic acid receptor PYR1
Cla97C09G172410	PYL	Abscisic acid receptor
CmoCh03G003400	PYL	abscisic acid receptor PYL4-like
CmoCh07G011240	PYL	abscisic acid receptor PYL4-like
CmoCh06G002070	PYL	abscisic acid receptor PYL4-like
CmoCh14G000390	PYL	abscisic acid receptor PYL4-like
Cla97C05G091070	PP2C	Protein-serine/threonine phosphatase
CmoCh01G006550	PP2C	Protein-serine/threonine phosphatase
Cla97C08G151380	ABF	ABSCISIC ACID-INSENSITIVE 5-like protein 2
Cla97C03G064460	ABF	ABSCISIC ACID-INSENSITIVE 5-like protein 2
CmoCh11G015340	ABF	ABSCISIC ACID-INSENSITIVE 5-like protein 3 isoform X1
Cla97C04G069570	SNRK2	Protein kinase
Cla97C04G069000	SNRK3	Serine/threonine-protein kinase
Cla97C04G071000	NPR1	BTB/POZ domain and ankyrin repeat-containing protein NPR5
Cla97C10G198890	NPR2	Ankyrin repeat family protein / BTB/POZ domain-containing protein
CmoCh14G005280	NPR1	Ankyrin repeat family protein / BTB/POZ domain-containing protein
CmoCh06G009410	NPR2	Ankyrin repeat family protein / BTB/POZ domain-containing protein
Cla97C02G048210	TGA	bZIP transcription factor family protein
CmoCh04G013930	TGA	transcription factor TGA2-like
CmoCh15G000390	TGA	transcription factor TGA7-like
CmoCh13G003300	TGA	transcription factor TGA9-like isoform X1
Cla97C02G034010	PR1	pathogenesis-related protein 1-like
Cla97C02G034070	PR2	Pathogenesis-related protein-1-like protein
Cla97C02G034120	PR3	pathogenesis-related protein-1-like
Cla97C07G131020	BIN2	Protein kinase superfamily protein
Cla97C06G122620	TCH4	Xyloglucan endotransglucosylase/hydrolase
Cla97C11G218400	TCH5	Xyloglucan endotransglucosylase/hydrolase
Cla97C06G122580	TCH6	Xyloglucan endotransglucosylase/hydrolase
CmoCh11G014340	BSK	Pathogenesis-related protein 1
CmoCh05G012340	BZR1/2	ankyrin-1
Cla97C02G033200	CYCD3	B-like cyclin
Cla97C05G092610	CYCD4	B-like cyclin
CmoCh04G005110	CYCD3	B-like cyclin
Cla97C06G120410	EBF1/2	EIN3-binding F-box protein 1-like
CmoCh06G004420	CTR1	Serine/threonine protein kinase
CmoCh01G000260	SIMKK	mitogen-activated protein kinase kinase 5-like
Cla97C07G129280	ERF1/2	ethylene-responsive transcription factor 1B-like
CmoCh19G000970	ERF1/2	ethylene-responsive transcription factor 1B-like
CmoCh06G003340	ERF1/3	Protein-serine/threonine phosphatase
Annotation/Description of genes in phenylpropanoid biosynthesis pathway
Gene ID	Gene name	Description
Cla97C04G075830	PAL	Phenylalanine ammonia-lyase
Cla97C08G150340	PAL	Phenylalanine ammonia-lyase
Cla97C02G047340	PAL	Phenylalanine ammonia-lyase
Cla97C04G075820	PAL	Phenylalanine ammonia-lyase
Cla97C04G075810	PAL	Phenylalanine ammonia-lyase
CmoCh07G009480	PAL	Phenylalanine ammonia-lyase
CmoCh07G009520	PAL	Phenylalanine ammonia-lyase
CmoCh07G009550	PAL	Phenylalanine ammonia-lyase
CmoCh03G012280	PAL	Phenylalanine ammonia-lyase
CmoCh03G012290	PAL	Phenylalanine ammonia-lyase
Cla97C11G217490	CYP73A	cytochrome P450 CYP73A100-like
CmoCh20G003310	CYP73A	trans-cinnamate 4-monooxygenase-like
CmoCh05G007700	CYP73A	cytochrome P450 CYP73A100-like
Cla97C07G144540	COMT	Caffeic acid 3-O-methyltransferase
Cla97C10G195660	4CL	4-coumarate--CoA ligase 1
Cla97C11G218425	4CL	4-coumarate--CoA ligase
Cla97C09G165820	4CL	4-coumarate--CoA ligase
Cla97C07G130540	4CL	4-coumarate-CoA ligase
CmoCh08G005650	4CL	4-coumarate--CoA ligase
CmoCh17G008870	4CL	4-coumarate--CoA ligase
Cla97C02G039180	CSE	alpha/beta-Hydrolases superfamily protein
Cla97C10G193130	CSE	alpha/beta-Hydrolases superfamily protein
Cla97C11G214740	E2.3.1.133	HXXXD-type acyl-transferase family protein
Cla97C09G165630	E2.3.1.133	Shikimate O-hydroxycinnamoyltransferase
Cla97C11G219680	E2.1.1.104	caffeoyl-CoA 3-O-methyltransferase
Cla97C02G032910	E2.1.1.104	Caffeoyl-CoA O-methyltransferase
Cla97C11G219640	E2.1.1.104	caffeoyl-CoA O-methyltransferase-like
Cla97C10G195840	CCR	Cinnamoyl-CoA reductase 2-like
Cla97C10G195860	CCR	cinnamoyl coa reductase
CmoCh01G001900	CCR	cinnamoyl coa reductase
CmoCh14G010740	CCR	cinnamoyl coa reductase
CmoCh10G010040	E3.2.1.21	cyanogenic beta-glucosidase-like
Cla97C05G096560	CAD	Alcohol dehydrogenase, putative
Cla97C02G033300	CAD	Cinnamyl alcohol dehydrogenase
Cla97C05G089640	E1.11.1.7	Peroxidase
Cla97C09G180150	E1.11.1.7	Peroxidase
Cla97C05G097050	E1.11.1.7	Peroxidase
Cla97C03G055890	E1.11.1.7	Peroxidase
Cla97C02G049940	E1.11.1.7	Peroxidase
Cla97C05G098800	E1.11.1.7	Peroxidase
Cla97C02G035070	E1.11.1.7	Peroxidase
Cla97C01G020000	E1.11.1.7	Peroxidase
Cla97C02G045070	E1.11.1.7	Peroxidase
Cla97C07G135790	E1.11.1.7	Peroxidase
Cla97C06G110270	E1.11.1.7	Peroxidase
Cla97C05G105280	E1.11.1.7	Peroxidase
Cla97C08G157670	E1.11.1.7	Peroxidase
CmoCh20G000530	E1.11.1.7	Peroxidase
CmoCh20G003420	E1.11.1.7	Peroxidase
CmoCh04G016340	E1.11.1.7	Peroxidase
CmoCh04G030950	E1.11.1.7	Peroxidase
CmoCh20G000490	E1.11.1.7	Peroxidase
CmoCh07G004030	E1.11.1.7	Peroxidase
CmoCh14G006390	E1.11.1.7	Peroxidase
CmoCh01G007460	E1.11.1.7	Peroxidase
CmoCh15G001690	E1.11.1.7	Peroxidase
CmoCh18G012360	E1.11.1.7	Peroxidase
Cla97C07G135930	FSH	Cytochrome P450 84A1-like
CmoCh07G004420	FSH	cytochrome P450 84A1
Cla97C10G195830	UGT72E	Glycosyltransferase
Cla97C07G136120	UGT72E	Glycosyltransferase
CmoCh19G006100	TOGT1	Glycosyltransferase
CmoCh13G005070	E2.3.1.133	FAD-binding Berberine family protein
CmoCh18G004960	E2.3.1.133	FAD-binding berberine family protein
CmoCh13G010350	bglB	beta-glucosidase 44-like
Annotation/Description of genes in starch and sucrose metabolism pathway
Gene ID	Gene name	Description
Cla97C01G003970	INV	Beta-fructofuranosidase
CmoCh14G003190	INV	beta-fructofuranosidase, insoluble isoenzyme 1-like
Cla97C06G117750	2.4.1.14	Sucrose-phosphate synthase
Cla97C11G215270	2.4.1.14	Sucrose-phosphate synthase
CmoCh15G000230	2.4.1.14	Sucrose-phosphate synthase
Cla97C10G186050	TPS	alpha,alpha-trehalose-phosphate synthase [UDP-forming] 5
Cla97C05G107310	TPS	trehalose phosphate synthase
Cla97C06G126510	TPS	trehalose phosphate synthase
CmoCh18G004190	TPS	Alpha,alpha-trehalose-phosphate synthase (UDP-forming)
CmoCh04G002980	TPS	trehalose phosphate synthase
Cla97C08G153950	otsB	Trehalose 6-phosphate phosphatase
CmoCh16G002050	otsB	Trehalose 6-phosphate phosphatase
Cla97C01G001930	TREH	Trehalase
Cla97C01G001950	TREH	Trehalase
CmoCh02G009180	TREH	Trehalase
Cla97C10G194010	SUS	Sucrose synthase
Cla97C03G064990	SUS	Sucrose synthase
CmoCh15G007970	SUS	Sucrose synthase
Cla97C01G017270	HK	Phosphotransferase
CmoCh05G013740	HK	Phosphotransferase
Cla97C03G062640	GN4	Unknown protein
Cla97C03G056070	bglB	beta-glucosidase 47
Cla97C07G136190	bglB	beta-glucosidase 44-like
Cla97C11G224410	bglB	beta-glucosidase 18-like
Cla97C04G077580	bglB	beta-glucosidase 44-like
Cla97C05G093290	2.7.1.4	pfkB-like carbohydrate kinase family protein
Cla97C01G005540	2.7.1.4	pfkB-like carbohydrate kinase family protein
CmoCh14G008640	2.7.1.4	pfkB-like carbohydrate kinase family protein
CmoCh15G014610	2.7.1.4	pfkB-like carbohydrate kinase family protein
Cla97C07G134030	GN1_2_3	(1->3)-beta-glucan endohydrolase
Cla97C03G055810	GN1_2_3	Glucan endo-1,3-beta-glucosidase 1
Cla97C01G009060	GN1_2_3	(1->3)-beta-glucan endohydrolase
Cla97C02G028050	3.2.1.2	Beta-amylase
CmoCh14G019020	3.2.1.2	Beta-amylase
CmoCh16G005570	3.2.1.2	Beta-amylase
CmoCh06G012900	3.2.1.2	Beta-amylase
Cla97C10G193760	3.2.1.21	beta glucosidase 11
Cla97C03G063850	3.2.1.21	cyanogenic beta-glucosidase-like
Cla97C03G063890	3.2.1.21	beta-glucosidase 12-like
CmoCh10G010040	3.2.1.21	cyanogenic beta-glucosidase-like
CmoCh13G010350	3.2.1.21	beta-glucosidase 44-like
Cla97C10G191350	3.2.1.4	Endoglucanase
Cla97C01G001980	3.2.1.4	Endoglucanase
Cla97C07G141960	3.2.1.4	Endoglucanase
CmoCh20G008160	3.2.1.4	Endoglucanase
CmoCh16G008090	3.2.1.4	Endoglucanase
CmoCh01G009100	3.2.1.4	Endoglucanase
Cla97C05G100180	glgC	Glucose-1-phosphate adenylyltransferase
Cla97C11G210990	glgC	Glucose-1-phosphate adenylyltransferase
Cla97C05G105810	PYG	Alpha-1,4 glucan phosphorylase
CmoCh18G011350	PYG	Alpha-1,4 glucan phosphorylase
Cla97C11G208180	ENPP1_3	Ectonucleotide pyrophosphatase/phosphodiesterase family
CmoCh01G003880	UGP2	UTP--glucose-1-phosphate uridylyltransferase
CmoCh18G009680	SPP	Sucrose-phosphatase
